# Supplementary material for: Nitric Oxide Metabolism Affects Germination in Botrytis cinerea and Is Connected to Nitrate Assimilation
Source: J Fungi (Basel). 2022 Jul 1;8(7):699. doi: 10.3390/jof8070699 (PMC9324006; doi:10.3390/jof8070699)
Supplement: Supplementary file 1 [file jof-08-00699-s001.zip]

Archive with 10 entries (8 files):
- Final revised versions 2022.06.23/
- Final revised versions 2022.06.23/Table S1. Mapping efficiency of RNA sequencing reads from different samples on the B. cinerea genome.xlsx
- Final revised versions 2022.06.23/Table S2. Differential gene expression analysis in the comparison of non-exposed and NO-exposed B05.10 strain.xlsx
- Final revised versions 2022.06.23/Table S3. Differential gene expression analysis in the comparison of non-exposed and NO-exposed ∆Bcfhg1 strain.xlsx
- Final revised versions 2022.06.23/Table S4. Differential gene expression analysis in the comparison of non-exposed B05.10 and. non-exposed ∆Bcfhg1 strains.xlsx
- Final revised versions 2022.06.23/Table S5. DEGs exclusive of the comparison of non-exposed and NO-exposed B05.10 strain.xlsx
- Final revised versions 2022.06.23/Table S6. DEGs exclusive of the comparison of non-exposed ∆Bcfhg1 and NO-exposed ∆Bcfhg1.xlsx
- Final revised versions 2022.06.23/Table S7. DEGs common in the comparison of non-exposed and NO exposed BO5.10 strain and in the comparison of non-exposed and. NO exposed ∆Bcfhg1 strain.xlsx
- __MACOSX/
- __MACOSX/._Final revised versions 2022.06.23
