# Supplementary material for: Nitric Oxide Metabolism Affects Germination in Botrytis cinerea and Is Connected to Nitrate Assimilation
Source: J Fungi (Basel). 2022 Jul 1;8(7):699. doi: 10.3390/jof8070699 (PMC9324006; doi:10.3390/jof8070699)
Supplement: Supplementary file 1 [file jof-08-00699-s001.zip › Final revised versions 2022.06.23/Table S1. Mapping efficiency of RNA sequencing reads from different samples on the B. cinerea genome.xlsx]

## Sheet: Reads
Supplementary Table S1: Mapping efficiency of RNA sequencing reads from different samples on the B. cinerea genome.
Strain	Treatment	Library Code	Total reads	% overall alignment rate
B05.10	minusDETA	WT4	10728197	97.6802
	minusDETA	WT5	11787322	97.9569
	minusDETA	WT6	10905304	97.7098
	plusDETA	WT7	12498796	97.5883
	plusDETA	WT8	12980518	98.2251
	plusDETA	WT9	12776475	97.588
ΔBcfhg1	minusDETA	KO4	11033870	97.7615
	minusDETA	KO5	12433704	97.8884
	minusDETA	KO6	11922099	97.6852
	plusDETA	KO7	12182082	97.7446
	plusDETA	KO9	13065314	97.7037
