# Supplementary material for: Nitric Oxide Metabolism Affects Germination in Botrytis cinerea and Is Connected to Nitrate Assimilation
Source: J Fungi (Basel). 2022 Jul 1;8(7):699. doi: 10.3390/jof8070699 (PMC9324006; doi:10.3390/jof8070699)
Supplement: Supplementary file 1 [file jof-08-00699-s001.zip › Final revised versions 2022.06.23/Table S2. Differential gene expression analysis in the comparison of non-exposed and NO-exposed B05.10 strain.xlsx]

## Sheet: File info
File information
Panel S2a	Expression data for up-regulated genes in the comparison non exposed B05.10 (WT4, WT5, WT6) versus NO-exposed B05.10 (WT7, WT8, WT9)
Panel S2b	Expression data for down-regulated genes in the comparison non exposed B05.10 (WT4, WT5, WT6) versus NO-exposed B05.10 (WT7, WT8, WT9)
Panel S2c	GO enrichment analysis of up-regulated genes in the comparison non exposed B05.10 (WT4, WT5, WT6) versus NO-exposed B05.10 (WT7, WT8, WT9)
Panel S2d	GO enrichment analysis of down-regulated genes in the comparison non exposed B05.10 (WT4, WT5, WT6) versus NO-exposed B05.10 (WT7, WT8, WT9)
Panel S2e	Summary of genes and processes affected by exposition to NO during germination of the B. cinerea wild type B05.10 strain.
Columns in panels S2a, S2b and S2e	Description
A (Gene.ID)	gene IDs of differentially expressed genes in the comparison non exposed B05.10 versus NO-exposed B05.10.
B - D (WT4, WT5, WT6)	normalized counts data using Deseq2 for samples WT4, WT5 and WT6.
E - G (WT7, WT8, WT9)	normalized counts data using Deseq2 for samples WT7, WT8 and WT9.
H (log2FC)	log2 fold change of the ratio between the normalized counts data of samples WT7, WT8 and WT9 and the normalized counts data of samples WT4, WT5 and WT6.
I (p-value)	p-value
J (padj)	p-value corrected for Benjamini and Hochberg method by default in Deseq2.
K (Gene name)	gene symbol in manually annotated Botrytis cinerea genome
L - O (Description, KEGG.definition, GO.Definition, IPR.name)	functional description of gene product or protein domains from literature and KEGG, GO, IPR and BotPortal databases
Columns in panels S2c and S2d	Description
A (GO.ID)	Gene Ontology identifier of overrepresented term
B (Term)	overrepresented ontology term
C (Annotated)	the amount of genes annotated with respective GO term
D (Significant)	the amount of genes annotated with respective GO term, that is found significantly differentially expressed
E (Expected)	the amount of genes that is expected to be annotated with this GO term and to be significantly differentially expressed
F (classicFisher)	the P-value of the Fisher’s exact test performed on the GO terms associated with the significantly regulated genes (adjusted P value of < 0.05, any fold change)

## Sheet: S2a_WT_±DETA_UP_list
Table S2a. Up-regulated genes in the comparison non exposed B05.10 versus NO-exposed B05.10.
Gene.ID	WT4	WT5	WT6	WT7	WT8	WT9	log2FC	p-value	padj	Gene name	Description	KEGG.definition	GO.Definition	IPR.name
Bcin11g06310	0	0	0	106.871	173.732	275.159	9.90348	1.68e-15	1.76e-13		NmrA-like domain containing protein		NA	NAD(P)-binding domain|NmrA-like domain
Bcin06g06670	0	0	0	16.3023	20.8858	87.0161	7.73864	4.52e-08	9.47e-07
Bcin08g03130	0	0	0	34.416	25.6326	42.3322	7.46173	1.76e-08	4.15e-07		Tetrapeptide transporter		transmembrane transport	Oligopeptide transporter, OPT superfamily|Tetrapeptide transporter, OPT1/isp4
Bcin14g05020	52.7738	39.8516	46.9563	1748.87	3079.71	4165.01	5.99794	2.75e-90	1.33e-86		RmlC-like cupin domain superfamily		NA	RmlC-like cupin domain superfamily|Cupin 2, conserved barrel|RmlC-like jelly roll fold
Bcin05g04580	129.905	93.936	63.391	2782.26	5133.16	4716.9	5.44437	1.97e-85	4.77e-82	Bccat6	catalase [EC:1.11.1.6]	katE, CAT, catB, srpA; catalase [EC:1.11.1.6]	heme binding|oxidation-reduction process|response to oxidative stress|catalase activity	Catalase superfamily|Catalase, mono-functional, haem-containing|Catalase active site|Catalase core domain|Catalase immune-responsive domain|Catalase, mono-functional, haem-containing, clades 1 and 3
Bcin04g06230	640.389	508.583	583.432	15358.6	19814.9	34272.6	5.30953	2.36e-96	2.29e-92	Bcfhg1	Nitric oxide dioxygenase (EC 1.14.12.17)	hmp, YHB1; nitric oxide dioxygenase [EC:1.14.12.17]	heme binding|oxygen binding|oxidation-reduction process|oxidoreductase activity	Globin/Protoglobin|Globin-like superfamily|Globin|FAD-binding domain, ferredoxin reductase-type|Oxidoreductase FAD/NAD(P)-binding|Riboflavin synthase-like beta-barrel|Flavoprotein pyridine nucleotide cytochrome reductase-like, FAD-binding domain
Bcin15g00040	9.13392	0	4.69563	101.436	82.5939	314.355	5.15959	1.48e-05	0.000155185		Major facilitator superfamily domain containing protein		integral component of membrane|transmembrane transport	Major facilitator superfamily domain|Major facilitator superfamily
Bcin08g04910	11.1637	11.3862	10.5652	252.686	415.817	375.502	4.96446	1.13e-41	1.09e-38		NmrA domain-containing protein		NA	NAD(P)-binding domain|NmrA-like domain
Bcin09g01150	6.08928	0	0	29.8875	39.8729	70.5536	4.49234	5.22e-07	8.28e-06		CAZY CBM1 family protein		hydrolase activity hydrolyzing O-glycosyl compounds|cellulose binding|carbohydrate metabolic process|extracellular region	Cellulose-binding domain, fungal
Bcin13g05380	37.5506	7.59078	26.9999	318.8	434.804	772.954	4.39231	1.69e-10	6.46e-09				FMN binding|oxidoreductase activity|oxidation-reduction process|catalytic activity	Aldolase-type TIM barrel|NADH:flavin oxidoreductase/NADH oxidase, N-terminal
Bcin12g06180	448.577	344.432	288.781	4508.49	8307.8	9298.96	4.34116	3.72e-62	6.62e-59		Cyanide hydratase	E4.2.1.66; cyanide hydratase [EC:4.2.1.66]	nitrogen compound metabolic process|hydrolase activity acting on carbon-nitrogen (but not peptide) bonds	Carbon-nitrogen hydrolase|Nitrilase/cyanide hydratase, conserved site
Bcin15g00050	4.05952	4.74424	11.7391	69.7376	104.429	234.395	4.32747	1.07e-13	7.93e-12			AYT1, TRI101; trichothecene 3-O-acetyltransferase [EC:2.3.1.-]	transferase activity transferring acyl groups other than amino-acyl groups	Transferase|Chloramphenicol acetyltransferase-like domain superfamily
Bcin05g07510	99.4583	679.375	78.6518	3946.06	4751.52	7893.38	4.25663	1.35e-05	0.00014267		Methyltransf_25 domain-containing protein		NA	S-adenosyl-L-methionine-dependent methyltransferase
Bcin10g01470	544.991	471.578	327.52	3838.28	8364.76	10821.4	4.08553	1.61e-39	1.42e-36				oxidation-reduction process|oxidoreductase activity	NAD(P)-binding domain|GroES-like superfamily|Polyketide synthase, enoylreductase domain|Alcohol dehydrogenase, C-terminal|Alcohol dehydrogenase, N-terminal
Bcin01g05790	40.5952	55.0332	82.1735	763.491	1113.59	1142.18	4.08143	8.92e-52	1.08e-48	BcniiA	Nitrite reductase (NAD(P)H) [EC:1.7.1.4]	NIT-6; nitrite reductase (NAD(P)H) [EC:1.7.1.4]	2 iron 2 sulfur cluster binding|iron-sulfur cluster binding|oxidoreductase activity|nitrate assimilation|nitrite reductase [NAD(P)H] activity|heme binding|oxidation-reduction process	Nitrite/Sulfite reductase ferredoxin-like domain|Rieske-like [2Fe-2S] domain, NirD-type|Nitrite/sulphite reductase 4Fe-4S domain|BFD-like [2Fe-2S]-binding domain|Rieske [2Fe-2S] iron-sulphur domain|Nitrite/sulphite reductase iron-sulphur/sirohaem-binding site|FAD/NAD(P)-binding domain
Bcin06g01560	43.6398	72.1125	25.826	489.975	618.979	1115.53	3.94806	2.42e-27	1.17e-24				NA	NA
Bcin14g01090	0	0	5.86953	28.9819	16.139	25.0857	3.65704	0.000501695	0.00331406		Major facilitator superfamily domain		transmembrane transport|membrane|transporter activity|NA|integral component of membrane|transmembrane transporter activity	Major facilitator superfamily domain|Major facilitator, sugar transporter-like|Sugar transporter, conserved site|Sugar/inositol transporter
Bcin01g11530	57.8482	49.3401	29.3477	288.007	470.88	636.55	3.33381	3.33e-23	8.71e-21				oxidation-reduction process|oxidoreductase activity	NAD(P)-binding domain|GroES-like superfamily|Polyketide synthase, enoylreductase domain|Alcohol dehydrogenase, C-terminal
Bcin05g08230	11.1637	0	0	35.3216	25.6326	52.5232	3.3191	0.00058572	0.00376885		Probable endo-beta-1,4-glucanase; CAZY GH61 family protein, copper-dependent lytic polysaccharide monooxygenase	E1.14.99.54; lytic cellulose monooxygenase (C1-hydroxylating) [EC:1.14.99.54]	NA	Glycoside hydrolase, family 61
Bcin07g01270	104.533	148.969	142.043	870.361	1434.47	1672.9	3.31706	2.5e-37	2.02e-34	BcniaD	Nitrate reductase	NR; nitrate reductase (NAD(P)H) [EC:1.7.1.1 1.7.1.2 1.7.1.3]	nitric oxide biosynthetic process|nitrate reductase (NADPH) activity|oxidoreductase activity|nitrate assimilation|molybdopterin cofactor binding|molybdenum ion binding|heme binding|oxidation-reduction process	Oxidoreductase, molybdopterin binding site|Eukaryotic molybdopterin oxidoreductase|Moybdenum cofactor oxidoreductase, dimerisation|FAD-binding domain, ferredoxin reductase-type|NADH:cytochrome b5 reductase-like|Cytochrome b5-like heme/steroid binding domain|Oxidoreductase FAD/NAD(P)-binding|Immunoglobulin E-set|Nitrate reductase NADH dependent|Cytochrome b5, heme-binding site|Oxidoreductase, moly…
Bcin07g06590	29.4315	69.2659	22.3042	287.102	343.666	556.589	3.26782	5.28e-17	7.3e-15		S1 P1 nuclease		nucleic acid binding|hydrolase activity acting on ester bonds|endonuclease activity|DNA catabolic process	S1/P1 nuclease|Phospholipase C/P1 nuclease domain superfamily
Bcin05g04570	192.827	121.453	107.999	960.024	1338.59	1552.18	3.17477	2.29e-35	1.71e-32			betA, CHDH; choline dehydrogenase [EC:1.1.99.1]	oxidoreductase activity acting on CH-OH group of donors|oxidation-reduction process|oxidoreductase activity|flavin adenine dinucleotide binding	Glucose-methanol-choline oxidoreductase, N-terminal|Glucose-methanol-choline oxidoreductase|Glucose-methanol-choline oxidoreductase, C-terminal|FAD/NAD(P)-binding domain
Bcin13g00180	0	8.53963	0	26.2648	34.1768	19.5982	3.16368	0.00175579	0.00942601			K07034; uncharacterized protein	integral component of membrane	Acetate transporter GPR1/FUN34/SatP family
Bcin15g05700	298.375	288.45	117.391	1629.32	2390.48	2295.34	3.15061	2.33e-26	9.4e-24		Carboxylic ester hydrolase (EC 3.1.1.-)		NA	Alpha/Beta hydrolase fold|Carboxylesterase type B, active site|Carboxylesterase, type B
Bcin14g01490	26.3869	11.3862	19.9564	95.0967	171.833	232.827	3.10726	7.9e-13	4.84e-11				NA	NA
Bcin07g00560	52.7738	16.1304	23.4781	148.532	265.819	350.416	3.03749	2.46e-12	1.33e-10		Oxidored_FMN domain-containing protein	E1.6.99.1; NADPH2 dehydrogenase [EC:1.6.99.1]	catalytic activity|FMN binding|oxidation-reduction process|oxidoreductase activity	NADH:flavin oxidoreductase/NADH oxidase, N-terminal|Aldolase-type TIM barrel
Bcin01g03520	0	0	7.04344	14.4909	10.4429	30.5732	3.02883	0.00966138	0.0374243	BcSTC5	Sesquiterpen cyclase		NA	Isoprenoid synthase domain superfamily
Bcin08g04620	0	6.64194	0	16.3023	24.6832	15.6786	3.02421	0.00570756	0.0247081				NA	NA
Bcin01g05190	67.997	57.8797	46.9563	326.952	509.803	555.022	2.99375	1.73e-27	8.79e-25		Hypothetical protein		NA	HPP
Bcin03g08640	121.786	435.521	58.6953	1145.69	1384.16	2371.38	2.97474	0.00043386	0.00291366		Amidase [EC:3.5.1.4]	E3.5.1.4, amiE; amidase [EC:3.5.1.4]	NA	Amidase signature domain|Amidase, conserved site
Bcin02g06160	13.1934	9.48848	12.913	50.7182	77.8471	150.514	2.96256	7.95e-09	1.98e-07		AB hydrolase-1 domain-containing protein		NA	Alpha/Beta hydrolase fold|Alpha/beta hydrolase fold-1
Bcin14g02060	6.08928	0	4.69563	29.8875	31.3287	20.3821	2.93245	0.000378448	0.0025882				NA	NA
Bcin09g04670	0	4.74424	5.86953	19.925	33.2274	22.7339	2.84139	0.000700359	0.00439551				NA	NA
Bcin13g03590	192.827	175.537	149.086	860.399	1145.87	1679.18	2.81691	1.43e-29	8.15e-27		short chain dehydrogenase/ reductase		NA	NAD(P)-binding domain|Short-chain dehydrogenase/reductase SDR
Bcin12g05960	90.3243	111.964	98.6082	350.499	330.375	1431.45	2.7901	6.26e-05	0.000552893				NA	Domain of unknown function DUF202
Bcin13g03870	91.3392	129.043	92.7386	433.822	852.52	885.839	2.78027	1.67e-21	3.59e-19		Hypothetical protein	copA, ctpA, ATP7; P-type Cu+ transporter [EC:7.2.2.8]	nucleotide binding|integral component of membrane|metal ion transport|metal ion binding	P-type ATPase|P-type ATPase, cytoplasmic domain N|Heavy metal-associated domain, HMA|P-type ATPase, phosphorylation site|P-type ATPase, A domain superfamily|HAD superfamily
Bcin05g08390	85.2499	116.708	69.2605	424.765	637.017	740.029	2.71409	4.25e-23	1.08e-20		PKS_ER domain-containing protein		oxidation-reduction process|oxidoreductase activity	NAD(P)-binding domain|Polyketide synthase, enoylreductase domain|Alcohol dehydrogenase, C-terminal|Alcohol dehydrogenase, N-terminal|GroES-like superfamily
Bcin16g02770	57.8482	127.146	38.7389	310.649	242.085	937.579	2.71303	0.000371652	0.00254712	Bcmp1	Deuterolysin (EC 3.4.24.39)	NPII; deuterolysin [EC:3.4.24.39]	metallopeptidase activity|metalloendopeptidase activity|proteolysis	Metallopeptidase, catalytic domain superfamily|Peptidase M35, deuterolysin
Bcin15g04320	43.6398	15.1816	8.21735	153.06	186.074	97.9911	2.68787	9.28e-08	1.77e-06		Hypothetical protein	SIDI; mevalonyl-CoA ligase	metabolic process|catalytic activity	AMP-binding enzyme, C-terminal domain|AMP-binding, conserved site|AMP-dependent synthetase/ligase
Bcin08g04600	785.517	815.061	373.302	2650.93	3875.27	6254.18	2.67955	4.04e-17	5.76e-15		DSBA domain-containing protein		protein disulfide oxidoreductase activity	DSBA-like thioredoxin domain|Thioredoxin-like fold
Bcin07g04940	4.05952	3.79539	4.69563	34.416	13.291	31.3571	2.64426	0.000393548	0.0026726		MFS multidrug transporter	TPO1; MFS transporter, DHA1 family, multidrug resistance protein	integral component of membrane|transmembrane transport	Major facilitator superfamily domain|Major facilitator superfamily
Bcin14g01070	42.625	19.9258	34.0433	140.381	225.946	238.314	2.63962	1.32e-13	9.64e-12		PKS_ER domain-containing protein	SORD, gutB; L-iditol 2-dehydrogenase [EC:1.1.1.14]	oxidation-reduction process|oxidoreductase activity	NAD(P)-binding domain|Polyketide synthase, enoylreductase domain|Alcohol dehydrogenase, N-terminal|Alcohol dehydrogenase, C-terminal|GroES-like superfamily
Bcin01g05050	28.4166	15.1816	29.3477	134.041	110.125	208.525	2.62773	1.23e-11	5.85e-10		Botrytis-specific protein of unknown function
Bcin07g00090	22.3274	21.8235	16.4347	67.0205	138.606	166.977	2.60418	1.36e-09	4.11e-08				NA	NAD(P)-binding domain
Bcin10g00430	364.342	564.565	328.694	1373.92	2565.16	3627.24	2.57404	1.11e-16	1.43e-14		AB hydrolase-1 domain-containing protein		NA	Alpha/Beta hydrolase fold|Alpha/beta hydrolase fold-1
Bcin11g04160	14.2083	40.8005	26.9999	85.1342	92.0874	305.732	2.53653	1.77e-06	2.39e-05		Hypothetical protein		NA	NA
Bcin07g02980	3425.22	2251.62	1176.25	8294.24	16442.8	14409.4	2.50497	3.89e-07	6.37e-06		NADPH dehydrogenase	E1.6.99.1; NADPH2 dehydrogenase [EC:1.6.99.1]	FMN binding|oxidoreductase activity|oxidation-reduction process|catalytic activity	Aldolase-type TIM barrel|NADH:flavin oxidoreductase/NADH oxidase, N-terminal
Bcin02g04380	141.068	130.941	201.912	468.238	729.104	1494.17	2.49098	2e-12	1.1e-10		FAD_binding_3 domain-containing protein	E1.14.13.1; salicylate hydroxylase [EC:1.14.13.1]	oxidation-reduction process|oxidoreductase activity|FAD binding	FAD-binding domain|FAD/NAD(P)-binding domain
Bcin16g00950	7.10416	3.79539	11.7391	34.416	24.6832	65.0661	2.46203	0.000140939	0.00109627		Botrytis-specific protein of unknown function		chitin binding	Chitin-binding, type 1
Bcin13g02320	45.6696	18.977	7.04344	138.569	93.9861	154.434	2.40874	1.87e-06	2.5e-05		CBM1 domain-containing protein	XEG; xyloglucan-specific endo-beta-1,4-glucanase [EC:3.2.1.151]	cellulose binding|cellulase activity|extracellular region|carbohydrate metabolic process|polysaccharide catabolic process|hydrolase activity hydrolyzing O-glycosyl compounds	Concanavalin A-like lectin/glucanase domain superfamily|Glycoside hydrolase family 11/12|Cellulose-binding domain, fungal|Glycoside hydrolase family 12
Bcin07g04100	6.08928	11.3862	5.86953	19.0193	62.6574	43.1161	2.39736	0.000221669	0.0016389		O-methyltransferase		O-methyltransferase activity|methyltransferase activity	O-methyltransferase domain|O-methyltransferase COMT-type|S-adenosyl-L-methionine-dependent methyltransferase|ArsR-like helix-turn-helix domain
Bcin04g06240	1494.92	1370.14	1487.34	4862.61	7137.25	11021.3	2.38827	6.08e-22	1.44e-19		NMO domain-containing protein	ncd2, npd; nitronate monooxygenase [EC:1.13.12.16]	oxidation-reduction process|catalytic activity|nitronate monooxygenase activity	Aldolase-type TIM barrel|Nitronate monooxygenase
Bcin02g08100	4.05952	15.1816	0	41.6614	29.43	32.1411	2.3746	0.00337722	0.0161826		Sclerotiniaceae-specific protein of unknown function
Bcin12g00760	499.321	690.761	467.215	2207.15	2594.59	3792.65	2.35851	1.39e-24	4.08e-22		Hypothetical protein	pbuG, azgA, ghxP, ghxQ, adeQ; adenine/guanine/hypoxanthine permease	membrane|transport|transporter activity|transmembrane transport	Xanthine/uracil/vitamin C permease
Bcin01g11030	16.2381	23.7212	29.3477	69.7376	89.2393	198.334	2.35556	4.58e-07	7.4e-06		3-hydroxyacyl-CoA dehydrogenase		fatty acid metabolic process|oxidation-reduction process|oxidoreductase activity|3-hydroxyacyl-CoA dehydrogenase activity	3-hydroxyacyl-CoA dehydrogenase, C-terminal|Six-bladed beta-propeller, TolB-like|6-phosphogluconate dehydrogenase, domain 2|LDLR class B repeat|3-hydroxyacyl-CoA dehydrogenase, NAD binding|NAD(P)-binding domain|6-phosphogluconate dehydrogenase-like, C-terminal domain superfamily
Bcin03g03040	5.0744	11.3862	0	21.7364	28.4806	34.4929	2.31586	0.00416953	0.0192				oxidation-reduction process|oxidoreductase activity	FAD/NAD(P)-binding domain
Bcin14g01350	2.02976	3.79539	15.2608	12.6796	38.9235	51.7393	2.30854	0.00426089	0.0195557				NA	START-like domain superfamily|Polyketide cyclase/dehydrase
Bcin06g06700	7.10416	8.53963	8.21735	27.1705	55.0626	36.8447	2.30782	7.1e-05	0.000610939		Amino acid transporter	YAT; yeast amino acid transporter	transport|transmembrane transport|amino acid transport|amino acid transmembrane transport|membrane|amino acid transmembrane transporter activity|integral component of membrane	Amino acid permease, conserved site|Amino acid permease/ SLC12A domain|Amino acid/polyamine transporter I
Bcin06g00920	209.065	265.677	217.173	864.022	1282.58	1280.94	2.29493	3.63e-27	1.67e-24	Bcmet1	S-adenosyl-L-methionine uroporphyrinogen III transmethylase	MET1; uroporphyrin-III C-methyltransferase [EC:2.1.1.107]	metabolic process|porphyrin-containing compound biosynthetic process|sulfate assimilation|uroporphyrin-III C-methyltransferase activity|siroheme biosynthetic process|methyltransferase activity|oxidation-reduction process|precorrin-2 dehydrogenase activity	Tetrapyrrole methylase, subdomain 2|NAD(P)-binding domain|Tetrapyrrole methylase|Uroporphyrin-III C-methyltransferase, fungi|Sirohaem synthase, N-terminal|Siroheme synthase, central domain|Siroheme biosynthesis protein Met8, C-terminal|Tetrapyrrole methylase, subdomain 1
Bcin04g00060	12.1786	4.74424	11.7391	18.1137	41.7716	80.7447	2.29253	0.000600618	0.00384681				NA	Protein of unknown function DUF541
Bcin13g05670	37.5506	39.8516	41.0867	126.796	205.061	252.425	2.29035	5.04e-12	2.58e-10		Nitrilase [EC:3.5.5.1]	E3.5.5.1; nitrilase [EC:3.5.5.1]	nitrogen compound metabolic process|hydrolase activity acting on carbon-nitrogen (but not peptide) bonds	Carbon-nitrogen hydrolase
Bcin03g00700	378.55	389.977	358.042	1105.84	1952.82	2451.35	2.27686	6.21e-19	1.09e-16				NA	NAD(P)-binding domain|NmrA-like domain
Bcin08g04690	11.1637	7.59078	10.5652	39.8501	61.7081	39.9804	2.26467	1.54e-05	0.000161122
Bcin05g08340	616.032	335.892	468.389	2486.1	2567.05	1777.17	2.25477	1.39e-21	3.06e-19		Hypothetical protein		transmembrane transport	Oligopeptide transporter, OPT superfamily
Bcin12g01090	29.4315	33.2097	17.6086	60.6808	137.656	189.711	2.25464	8.46e-07	1.26e-05				NA	NA
Bcin09g05270	746.952	464.936	478.954	2929.88	2773.06	2293.78	2.22898	2.09e-26	8.8e-24		Hypothetical protein		NA	NA
Bcin06g06540	5.0744	4.74424	2.34781	24.4534	13.291	19.5982	2.20501	0.00480214	0.0215695		Sclerotiniaceae-specific protein of unknown function		NA	NA
Bcin06g00024	86.2648	106.271	70.4344	259.025	464.234	500.93	2.20343	9.45e-14	7.04e-12		Lactamase_B domain-containing protein		NA	Metallo-beta-lactamase
Bcin01g10850	17.253	13.2839	5.86953	73.3603	52.2145	45.4679	2.20216	1.61e-05	0.000167278				NA	NA
Bcin10g03040	177.604	167.946	302.868	567.863	721.51	1676.82	2.17753	1.85e-09	5.29e-08		Hypothetical protein		NA	Nucleotide-diphospho-sugar transferases|Capsular polysaccharide synthesis protein
Bcin15g05670	4.05952	5.69309	10.5652	35.3216	28.4806	26.6536	2.1584	0.000649426	0.00411856			ENA; P-type Na+/K+ transporter [EC:7.2.2.3 7.2.2.-]	ATPase-coupled cation transmembrane transporter activity|metal ion binding|nucleotide binding|integral component of membrane|cation transport	Cation-transporting P-type ATPase, N-terminal|P-type ATPase|P-type ATPase, cytoplasmic domain N|P-type ATPase, phosphorylation site|P-type ATPase, transmembrane domain superfamily|P-type ATPase, A domain superfamily|Cation-transporting P-type ATPase, C-terminal|P-type ATPase, subfamily IID|HAD superfamily
Bcin15g05690	7.10416	4.74424	8.21735	19.0193	31.3287	38.4125	2.14507	0.00089351	0.00542832		Short-chain dehydrogenase/reductase SDR		NA	NAD(P)-binding domain|Short-chain dehydrogenase/reductase SDR
Bcin01g09270	66.9821	239.11	65.7388	306.121	413.919	938.363	2.13772	0.00535527	0.0234875		Hypothetical protein		NA	PQ-loop repeat
Bcin08g00930	24.3571	32.2608	51.6519	66.1149	89.2393	324.546	2.13366	9.21e-05	0.000766128				oxidoreductase activity	NAD(P)-binding domain|Short-chain dehydrogenase/reductase, conserved site|Short-chain dehydrogenase/reductase SDR
Bcin04g06610	22.3274	16.1304	11.7391	65.2092	61.7081	95.6393	2.12803	9.91e-07	1.44e-05				magnesium ion binding|viral genome replication|ATPase activity|host cell cytoplasm	Rotavirus A/C, non-structural protein 5
Bcin07g00040	58.8631	41.7493	37.565	161.212	208.858	232.043	2.1082	1.2e-12	6.83e-11		Phosphoinositide-specific phospholipase C-like phosphodiesterase superfamily
Bcin01g10270	38.5654	31.312	24.652	148.532	139.555	123.861	2.10384	2.46e-11	1.1e-09		Hypothetical protein		membrane|transferase activity transferring glycosyl groups	Fringe-like
Bcin05g05450	58.8631	70.2148	38.7389	214.647	224.048	293.189	2.10283	2.52e-13	1.77e-11			fabG, OAR1; 3-oxoacyl-[acyl-carrier protein] reductase [EC:1.1.1.100]	NA	NAD(P)-binding domain|Short-chain dehydrogenase/reductase SDR
Bcin01g11480	12.1786	0	10.5652	18.1137	37.9742	40.7643	2.09528	0.0115121	0.0429772		NADPH-cytochrome P450 reductase [EC:1.14.14.1 1.6.2.4]	cypD_E, CYP102A, CYP505; cytochrome P450 / NADPH-cytochrome P450 reductase [EC:1.14.14.1 1.6.2.4]	NADPH-hemoprotein reductase activity|FMN binding|iron ion binding|aromatase activity|oxidoreductase activity|oxidoreductase activity acting on paired donors with incorporation or reduction of molecular oxygen|heme binding|oxidation-reduction process	Flavoprotein-like superfamily|NADPH-cytochrome p450 reductase, FAD-binding, alpha-helical domain superfamily|Sulfite reductase [NADPH] flavoprotein alpha-component-like, FAD-binding|FAD-binding domain, ferredoxin reductase-type|Cytochrome P450, E-class, group I|Bifunctional cytochrome P450/NADPH--cytochrome P450 reductase|Oxidoreductase FAD/NAD(P)-binding|Cytochrome P450, conserved site|Flavodoxi…
Bcin03g05590	69.0119	244.803	75.13	378.575	332.274	955.609	2.07795	0.00547093	0.0238436		Amidase domain-containing protein		NA	Amidase signature domain
Bcin03g08170	876.857	917.536	539.997	1803.21	3168.95	4908.96	2.06708	2.44e-11	1.09e-09		Epimerase domain-containing protein		obsolete coenzyme binding|catalytic activity	NAD(P)-binding domain|NAD-dependent epimerase/dehydratase
Bcin05g04650	24.3571	18.977	24.652	92.3797	101.581	91.7197	2.06243	5.02e-09	1.31e-07	BcabaA	Transcriptional enhancer factor	TEAD; transcriptional enhancer factor	regulation of transcription DNA-templated|DNA-binding transcription factor activity	TEA/ATTS domain
Bcin13g03090	9.13392	9.48848	4.69563	21.7364	24.6832	50.9554	2.03723	0.00164685	0.00893952		AB hydrolase-1 domain-containing protein		catalytic activity	Alpha/Beta hydrolase fold|Alpha/beta hydrolase fold-1|Epoxide hydrolase-like
Bcin08g00110	15.2232	13.2839	15.2608	48.0012	49.3664	82.3125	2.02724	1.2e-05	0.000129209		Ahydrolase family protein		catalytic activity	Serine aminopeptidase, S33|Alpha/Beta hydrolase fold|Epoxide hydrolase-like
Bcin11g06380	65.9672	69.2659	64.5649	177.514	264.87	374.718	2.01815	5.11e-11	2.16e-09				NA	NA
Bcin09g04940	415.086	709.738	443.737	1325.01	1688.9	3415.58	2.0176	2.41e-10	8.82e-09				FMN binding|oxidation-reduction process|oxidoreductase activity	FMN-binding split barrel
Bcin12g00060	5.0744	2.84654	4.69563	10.8682	22.7845	17.2464	2.00955	0.0127546	0.0468218		SET domain-containing protein		protein binding	SET domain
Bcin03g05710	129.905	111.964	104.478	393.972	618.979	384.125	2.00086	5.16e-15	4.99e-13	Bccda1	Chitin deacetylase		catalytic activity|chitin binding|hydrolase activity acting on carbon-nitrogen (but not peptide) bonds|carbohydrate metabolic process	Chitin-binding, type 1|NodB homology domain|Chitin-binding, type 1, conserved site|Glycoside hydrolase/deacetylase, beta/alpha-barrel

## Sheet: S2b_WT_±DETA_DOWN_list
Table S2b. Down-regulated genes in the comparison non exposed B05.10 versus NO-exposed B05.10.
Gene.ID	WT4	WT5	WT6	WT7	WT8	WT9	log2FC	p-value	padj	Gene name	Description	KEGG.definition	GO.Definition	IPR_name
Bcin11g05460	20.2976	29.4143	25.826	0	0	0	-7.30121	8.95e-08	1.71e-06		Hypothetical protein		integral component of membrane
Bcin08g02150	762.175	1045.63	1111.69	35.3216	43.6703	39.1964	-4.64171	7.88e-86	2.54e-82		Hypothetical protein		integral component of membrane
Bcin10g00010	25.372	52.1866	49.3041	4.52842	0	3.13571	-4.04654	1.11e-07	2.07e-06
Bcin01g04420	20.2976	17.0793	19.9564	0	3.79742	0	-3.98905	0.000317712	0.00223113		acetyl-CoA synthetase-like protein, NRPS like enzyme		metabolic process|catalytic activity	AMP-dependent synthetase/ligase
Bcin12g02040	375.506	1427.07	272.346	38.0387	52.2145	50.9554	-3.89061	2.01e-07	3.54e-06	Bcap8	Aspartyl proteinase	CTSD; cathepsin D [EC:3.4.23.5]	proteolysis|aspartic-type endopeptidase activity	Aspartic peptidase, active site|Peptidase family A1 domain|Pepsin-like domain|Aspartic peptidase A1 family|Aspartic peptidase domain superfamily
Bcin10g00030	574.422	762.874	801.778	62.4921	51.2652	34.4929	-3.87175	4.26e-52	5.89e-49		EthD domain-containing protein		NA	EthD domain|Dimeric alpha-beta barrel
Bcin05g05680	38.5654	28.4654	52.8258	9.05683	0	0	-3.7631	6.98e-05	0.000603247		FAD/NAD(P)-binding domain containing protein		NN-dimethylaniline monooxygenase activity|NADP binding|oxidation-reduction process|oxidoreductase activity|flavin adenine dinucleotide binding	Flavin monooxygenase-like|FAD/NAD(P)-binding domain
Bcin07g02270	107.577	144.225	228.912	16.3023	6.64548	13.3268	-3.73696	6.21e-18	9.7e-16		Hypothetical protein		NA	NA
Bcin05g06500	29.4315	56.9309	50.478	0	4.74677	7.05536	-3.52693	1.07e-06	1.54e-05		Hypothetical protein		NA	Phytanoyl-CoA dioxygenase
Bcin04g04450	246.616	412.749	214.825	23.5478	26.5819	32.1411	-3.42176	5.52e-25	1.84e-22		Hydroxymethylglutaryl-CoA synthase [EC:2.3.3.10]	E2.3.3.10; hydroxymethylglutaryl-CoA synthase [EC:2.3.3.10]	hydroxymethylglutaryl-CoA synthase activity|isoprenoid biosynthetic process|metabolic process|catalytic activity	Hydroxymethylglutaryl-coenzyme A synthase C-terminal domain|Hydroxymethylglutaryl-coenzyme A synthase, N-terminal|Thiolase-like|Hydroxymethylglutaryl-CoA synthase, eukaryotic
Bcin04g00780	127.875	108.169	118.565	6.33978	18.9871	8.62322	-3.40915	1.77e-15	1.83e-13		MARVEL domain-containing protein		membrane	Marvel domain
Bcin07g04770	125.845	405.158	341.607	13.5852	18.0377	64.2822	-3.20262	8.12e-05	0.00068587		PA14 (fungal adhesin) domain-containing protein		NA	PA14 domain|GLEYA adhesin domain
Bcin15g03090	18.2678	18.977	24.652	4.52842	0	3.91964	-2.86979	0.000955767	0.00574885		Copper homeostasis protein	cutC; copper homeostasis protein	copper ion binding|copper ion homeostasis	Copper homeostasis CutC domain|Copper homeostasis protein CutC
Bcin12g05820	24.3571	33.2097	43.4346	0	8.54419	5.4875	-2.85723	0.000238975	0.00174923				NA	NA
Bcin13g05760	78.1458	607.263	78.6518	28.9819	20.8858	58.7947	-2.83344	0.00597579	0.0255382		Cutinase (EC 3.1.1.74)	E3.1.1.74; cutinase [EC:3.1.1.74]	hydrolase activity|metabolic process|cutinase activity|extracellular region	Cutinase/acetylxylan esterase|Alpha/Beta hydrolase fold|Cutinase, monofunctional
Bcin18g00020	252.705	317.864	260.607	32.6046	35.1261	51.7393	-2.80668	7.61e-25	2.38e-22		Oxidored_FMN domain-containing protein		catalytic activity|FMN binding|oxidation-reduction process|oxidoreductase activity	NADH:flavin oxidoreductase/NADH oxidase, N-terminal|Aldolase-type TIM barrel
Bcin09g05970	9.13392	37.9539	8.21735	0	3.79742	4.70357	-2.70833	0.0101269	0.0389318				NA	NA
Bcin02g06390	70.0267	71.1636	102.13	19.925	2.84806	18.8143	-2.55734	1.92e-06	2.55e-05
Bcin09g06560	24.3571	16.1304	22.3042	6.33978	4.74677	0	-2.53867	0.00443506	0.0201813		Hypothetical protein		NA	NA
Bcin13g01020	838.291	519.02	554.084	186.571	53.1639	97.9911	-2.51936	2.96e-12	1.57e-10		Hypothetical protein		NA	NA
Bcin04g05020	96.4136	126.197	113.869	19.0193	23.7339	17.2464	-2.50673	9.26e-13	5.57e-11		Fasciclin-like protein		NA	FAS1 domain
Bcin14g04260	462.785	483.913	582.258	112.305	88.29	79.1768	-2.46638	9.85e-30	5.96e-27	Bcgas2			NA	Egh16-like virulence factor
Bcin15g03320	191.812	900.457	154.956	73.3603	97.7835	61.1464	-2.4369	0.00282353	0.0139791		Acid phosphatase		hydrolase activity acting on ester bonds	Phosphoesterase
Bcin13g05720	455.681	529.457	311.085	76.9831	90.1887	77.6089	-2.42021	1.25e-21	2.82e-19	Bcprd1	Bcprd1		heme binding|peroxidase activity|oxidation-reduction process	Dimeric alpha-beta barrel|Dyp-type peroxidase
Bcin16g04620	17763.4	20034.9	16219.9	3207.93	3742.36	3233.71	-2.4197	4.1e-62	6.62e-59	Bcpic3	Sclerotiniaceae-specific small peptide of unknown function		NA	NA
Bcin02g02000	42.625	42.6982	37.565	9.05683	4.74677	9.40714	-2.41196	7.91e-06	9.02e-05		Glycoside hydrolase, family 43		hydrolase activity hydrolyzing O-glycosyl compounds|carbohydrate metabolic process	Glycosyl hydrolase, five-bladed beta-propellor domain superfamily|Glycoside hydrolase, family 43
Bcin16g04610	208.05	218.235	159.651	53.4353	31.3287	31.3571	-2.35441	3.05e-14	2.53e-12		conserved fungal protein of unknown function		membrane	Marvel domain
Bcin12g03520	95.3987	135.685	172.564	17.208	36.0755	28.2214	-2.3199	1.4e-09	4.19e-08		Quinoprotein glucose dehydrogenase		NA	Six-bladed beta-propeller, TolB-like
Bcin07g02370	1231.05	2401.53	2043.77	390.349	276.262	515.041	-2.2816	4.36e-17	6.12e-15		DJ-1_PfpI domain-containing protein		NA	Class I glutamine amidotransferase-like|DJ-1/PfpI
Bcin07g04050	24.3571	21.8235	32.8694	5.4341	0	10.975	-2.26424	0.00661079	0.0278464				NA	NA
Bcin01g10740	50.744	54.0843	71.6083	8.15115	11.3923	17.2464	-2.26375	1.73e-06	2.34e-05		Hypothetical protein. RING finger and RRM1 RNA binding domain-containing protein		metal ion binding	Zinc finger, RING/FYVE/PHD-type|IBR domain|Zinc finger, CCCH-type
Bcin09g02130	2777.73	1898.65	2725.81	612.242	447.146	538.559	-2.2267	2.79e-30	1.8e-27				NA	NA
Bcin17g00040	51.7589	139.481	89.2169	16.3023	18.0377	26.6536	-2.21282	1.4e-06	1.94e-05				NA	Alpha/Beta hydrolase fold|Alpha/beta hydrolase fold-1
Bcin01g00260	76.116	74.959	133.825	25.3591	15.1897	21.95	-2.19886	8.64e-08	1.66e-06		FAD-binding PCMH-type domain-containing protein		oxidoreductase activity|catalytic activity|flavin adenine dinucleotide binding|oxidoreductase activity acting on CH-OH group of donors|oxidation-reduction process	Vanillyl-alcohol oxidase, C-terminal subdomain 2|FAD linked oxidase, N-terminal|FAD-binding, type PCMH, subdomain 2|FAD-binding domain, PCMH-type|FAD-binding, type PCMH, subdomain 1|FAD-linked oxidase, C-terminal|Cytokinin dehydrogenase, C-terminal domain superfamily|FAD-linked oxidase-like, C-terminal
Bcin05g04870	4390.37	10558.8	6322.66	1444.56	1231.31	2031.16	-2.19344	1.38e-14	1.26e-12				succinate dehydrogenase activity|oxidation-reduction process|oxidoreductase activity	Flavocytochrome c|Succinate dehydrogenase/fumarate reductase flavoprotein, catalytic domain superfamily|FAD-dependent oxidoreductase 2, FAD binding domain|Cytochrome b5-like heme/steroid binding domain|FAD/NAD(P)-binding domain
Bcin09g05020	1217.86	760.027	955.56	238.195	187.023	224.204	-2.18931	5.06e-25	1.75e-22	Bcgad1	glutamate decarboxylase	E4.1.1.15, gadB, gadA, GAD; glutamate decarboxylase [EC:4.1.1.15]	carboxy-lyase activity|pyridoxal phosphate binding|carboxylic acid metabolic process|glutamate metabolic process|glutamate decarboxylase activity|catalytic activity	Pyridoxal phosphate-dependent transferase, major domain|Glutamate decarboxylase|Pyridoxal phosphate-dependent decarboxylase|Pyridoxal phosphate-dependent transferase
Bcin09g05960	30.4464	166.997	37.565	17.208	18.0377	18.0304	-2.15966	0.000525268	0.00344627		Acyl_transf_3 domain-containing protein		transferase activity transferring acyl groups other than amino-acyl groups	Acyltransferase 3
Bcin02g00160	48285	57409.1	42570.6	11638.9	10438.2	11486.9	-2.15776	2.87e-48	3.09e-45		Hypothetical protein		NA	Protein of unknown function DUF3759
Bcin06g00040	25.372	26.5677	23.4781	9.96251	3.79742	3.91964	-2.11612	0.00172691	0.00931147				NA	NA
Bcin15g02280	15.2232	44.5959	35.2172	10.8682	2.84806	8.62322	-2.10239	0.0023424	0.011983				NA	NA
Bcin03g05480	2088.62	995.342	1297.17	583.26	214.554	245.37	-2.08752	0.000117935	0.000943873				NA	Protein of unknown function DUF4449
Bcin06g03730	61.9077	54.0843	46.9563	9.96251	18.0377	10.975	-2.0833	8.18e-06	9.29e-05		Botrytis-specific small secreted peptide of unknown function		NA	NA
Bcin05g00380	6643.41	8197.1	5669.97	1453.62	1279.73	2180.11	-2.07791	1.02e-21	2.36e-19				NA	NA
Bcin12g05810	974.285	968.774	1399.3	269.894	250.63	282.998	-2.07016	4.8e-26	1.79e-23		FAD/NAD(P)-binding domain containing protein		oxidation-reduction process|oxidoreductase activity	FAD/NAD(P)-binding domain
Bcin16g00990	24.3571	40.8005	41.0867	12.6796	8.54419	4.70357	-2.05942	0.000553721	0.0035964				NA	NA
Bcin01g01590	225.303	508.583	289.955	61.5864	78.7964	108.182	-2.05605	9.82e-10	3.13e-08	Bccpd3			NA	NA
Bcin16g02590	134.979	152.765	173.738	57.058	33.2274	22.7339	-2.04965	1.23e-08	2.97e-07		Botrytis-specific protein of unknown function
Bcin13g03240	51.7589	45.5447	50.478	17.208	10.4429	8.62322	-2.04698	2.21e-05	0.000221715
Bcin02g07770	30.4464	134.736	36.3911	13.5852	17.0884	18.8143	-2.04336	0.000692548	0.00435213	Bcnep2	Bcnep2 (Necrosis-and ethylene-inducing protein 2)		NA	Necrosis inducing protein
Bcin03g01300	2945.18	1110.15	1290.12	555.184	294.3	471.141	-2.03293	1.19e-09	3.68e-08		Hypothetical protein		NA	NA
Bcin10g00020	15.2232	30.3631	25.826	3.62273	9.49355	4.70357	-2.0234	0.00417579	0.0192113		Major facilitator superfamily domain containing protein		integral component of membrane|transmembrane transport	Major facilitator superfamily domain|Major facilitator superfamily
Bcin16g02840	21.3125	20.8747	29.3477	6.33978	8.54419	3.13571	-2.01324	0.00310147	0.0150701				NA	NA
Bcin14g01380	2615.35	1490.64	1218.52	521.673	415.817	398.236	-2.00856	2.34e-14	2.01e-12	Bcaif1	AIF-like oxidoreductase		oxidoreductase activity|oxidation-reduction process|cell redox homeostasis|flavin adenine dinucleotide binding|2 iron 2 sulfur cluster binding	FAD/NAD-linked reductase, dimerisation domain superfamily|Pyridine nucleotide-disulphide oxidoreductase, dimerisation domain|Rieske [2Fe-2S] iron-sulphur domain|FAD/NAD(P)-binding domain
Bcin16g04630	817.993	1088.33	1489.69	206.496	295.249	350.416	-2.00771	1.1e-14	1.02e-12		conserved fungal protein of unknown function		NA	NA

## Sheet: S2c_WT_±DETA_UP_GO_enrichment
Table S2c. GO enrichment analysis of up-regulated genes in the comparison non exposed B05.10 versus NO-exposed B05.10.
GO.ID	Term	Annotated	Significant	Expected	classicFisher
GO:0055114	oxidation-reduction process	767	19	7.33	1.8e-05
GO:0042126	nitrate metabolic process	3	2	0.03	0.00027
GO:0042128	nitrate assimilation	3	2	0.03	0.00027
GO:2001057	reactive nitrogen species metabolic process	3	2	0.03	0.00027
GO:0071941	nitrogen cycle metabolic process	4	2	0.04	0.00053
GO:0006809	nitric oxide biosynthetic process	1	1	0.01	0.00956
GO:0019058	viral life cycle	1	1	0.01	0.00956
GO:0019079	viral genome replication	1	1	0.01	0.00956
GO:0046209	nitric oxide metabolic process	1	1	0.01	0.00956
GO:1903409	reactive oxygen species biosynthetic process	1	1	0.01	0.00956
GO:0016032	viral process	2	1	0.02	0.01903
GO:0019354	siroheme biosynthetic process	2	1	0.02	0.01903
GO:0042136	neurotransmitter biosynthetic process	2	1	0.02	0.01903
GO:0046156	siroheme metabolic process	2	1	0.02	0.01903
GO:0044403	symbiotic process	3	1	0.03	0.02841
GO:0044419	interspecies interaction between organism	3	1	0.03	0.02841
GO:0000103	sulfate assimilation	4	1	0.04	0.03771
GO:0006308	DNA catabolic process	4	1	0.04	0.03771
GO:0006783	heme biosynthetic process	5	1	0.05	0.04692
GO:0042168	heme metabolic process	6	1	0.06	0.05604
GO:0072593	reactive oxygen species metabolic process	7	1	0.07	0.06508
GO:0000272	polysaccharide catabolic process	8	1	0.08	0.07403
GO:0006779	porphyrin-containing compound biosynthet	8	1	0.08	0.07403
GO:0001505	regulation of neurotransmitter levels	9	1	0.09	0.0829
GO:0006778	porphyrin-containing compound metabolic	9	1	0.09	0.0829
GO:0042133	neurotransmitter metabolic process	9	1	0.09	0.0829
GO:0046148	pigment biosynthetic process	9	1	0.09	0.0829
GO:0033014	tetrapyrrole biosynthetic process	12	1	0.11	0.10902
GO:0042440	pigment metabolic process	12	1	0.11	0.10902
GO:0033013	tetrapyrrole metabolic process	13	1	0.12	0.11756
GO:0005976	polysaccharide metabolic process	16	1	0.15	0.14271
GO:0006979	response to oxidative stress	19	1	0.18	0.16717
GO:0006631	fatty acid metabolic process	22	1	0.21	0.19095
GO:0006812	cation transport	88	2	0.84	0.20512
GO:0006811	ion transport	164	3	1.57	0.20535
GO:0009057	macromolecule catabolic process	90	2	0.86	0.21216
GO:0055085	transmembrane transport	517	7	4.94	0.21734
GO:0034655	nucleobase-containing compound catabolic	27	1	0.26	0.22911
GO:0006810	transport	732	9	7	0.25538
GO:0016052	carbohydrate catabolic process	31	1	0.3	0.25838
GO:0051234	establishment of localization	735	9	7.03	0.25941
GO:0051179	localization	745	9	7.12	0.273
GO:0019439	aromatic compound catabolic process	39	1	0.37	0.3137
GO:0046700	heterocycle catabolic process	39	1	0.37	0.3137
GO:0044270	cellular nitrogen compound catabolic process	40	1	0.38	0.32032
GO:1901361	organic cyclic compound catabolic process	41	1	0.39	0.32689
GO:0003333	amino acid transmembrane transport	43	1	0.41	0.33983
GO:0006865	amino acid transport	45	1	0.43	0.35253
GO:0098656	anion transmembrane transport	45	1	0.43	0.35253
GO:1903825	organic acid transmembrane transport	45	1	0.43	0.35253
GO:1905039	carboxylic acid transmembrane transport	45	1	0.43	0.35253
GO:0015849	organic acid transport	47	1	0.45	0.36499
GO:0046942	carboxylic acid transport	47	1	0.45	0.36499
GO:0032787	monocarboxylic acid metabolic process	48	1	0.46	0.37113
GO:0043436	oxoacid metabolic process	230	3	2.2	0.37867
GO:0006082	organic acid metabolic process	232	3	2.22	0.38399
GO:0006790	sulfur compound metabolic process	51	1	0.49	0.38922
GO:0030001	metal ion transport	51	1	0.49	0.38922
GO:0015711	organic anion transport	52	1	0.5	0.39513
GO:0065008	regulation of biological quality	63	1	0.6	0.45662
GO:1901575	organic substance catabolic process	168	2	1.61	0.48213
GO:0006820	anion transport	68	1	0.65	0.48252
GO:0044265	cellular macromolecule catabolic process	68	1	0.65	0.48252
GO:0051188	cofactor biosynthetic process	68	1	0.65	0.48252
GO:0005975	carbohydrate metabolic process	270	3	2.58	0.48261
GO:0017144	drug metabolic process	69	1	0.66	0.48755
GO:0009056	catabolic process	177	2	1.69	0.5102
GO:0034220	ion transmembrane transport	79	1	0.76	0.53533
GO:0051186	cofactor metabolic process	80	1	0.76	0.53987
GO:0044255	cellular lipid metabolic process	92	1	0.88	0.591
GO:0008152	metabolic process	2976	28	28.45	0.64918
GO:0006259	DNA metabolic process	108	1	1.03	0.65066
GO:0044281	small molecule metabolic process	376	3	3.59	0.71162
GO:0044248	cellular catabolic process	128	1	1.22	0.71341
GO:0071705	nitrogen compound transport	133	1	1.27	0.7273
GO:0006950	response to stress	138	1	1.32	0.74052
GO:0071702	organic substance transport	142	1	1.36	0.75066
GO:0006629	lipid metabolic process	153	1	1.46	0.77657
GO:0006508	proteolysis	166	1	1.59	0.80383
GO:0019752	carboxylic acid metabolic process	227	1	2.17	0.8941

## Sheet: S2d_WT_±DETA_DOWN_GO_enrichment
Table S2d. GO enrichment analysis of down-regulated genes in the comparison non exposed B05.10 versus NO-exposed B05.10.
GO.ID	Term	Annotated	Significant	Expected	classicFisher
GO:0055070	copper ion homeostasis	1	1	0	0.0038
GO:0055076	transition metal ion homeostasis	1	1	0	0.0038
GO:0055065	metal ion homeostasis	2	1	0.01	0.0075
GO:0042592	homeostatic process	39	2	0.15	0.0091
GO:0050801	ion homeostasis	3	1	0.01	0.0113
GO:0055080	cation homeostasis	3	1	0.01	0.0113
GO:0098771	inorganic ion homeostasis	3	1	0.01	0.0113
GO:0055114	oxidation-reduction process	767	7	2.89	0.0147
GO:0006536	glutamate metabolic process	5	1	0.02	0.0187
GO:0065008	regulation of biological quality	63	2	0.24	0.0227
GO:0048878	chemical homeostasis	8	1	0.03	0.0298
GO:0008299	isoprenoid biosynthetic process	13	1	0.05	0.048
GO:0006720	isoprenoid metabolic process	14	1	0.05	0.0516
GO:0043648	dicarboxylic acid metabolic process	16	1	0.06	0.0588
GO:0009064	glutamine family amino acid metabolic	21	1	0.08	0.0765
GO:0045454	cell redox homeostasis	23	1	0.09	0.0835
GO:0019725	cellular homeostasis	28	1	0.11	0.1008
GO:0008610	lipid biosynthetic process	66	1	0.25	0.2224
GO:0008152	metabolic process	2976	13	11.23	0.232
GO:1901605	alpha-amino acid metabolic process	82	1	0.31	0.2689
GO:0044255	cellular lipid metabolic process	92	1	0.35	0.2966
GO:0006629	lipid metabolic process	153	1	0.58	0.4456
GO:0006520	cellular amino acid metabolic process	157	1	0.59	0.4542
GO:0006508	proteolysis	166	1	0.63	0.4732
GO:0019752	carboxylic acid metabolic process	227	1	0.86	0.5867
GO:0043436	oxoacid metabolic process	230	1	0.87	0.5917
GO:0006082	organic acid metabolic process	232	1	0.88	0.5949
GO:0005975	carbohydrate metabolic process	270	1	1.02	0.6525
GO:0065007	biological regulation	582	2	2.2	0.6681
GO:0044281	small molecule metabolic process	376	1	1.42	0.7754
GO:0055085	transmembrane transport	517	1	1.95	0.8768
GO:0050794	regulation of cellular process	528	1	1.99	0.8826
GO:1901564	organonitrogen compound metabolic	893	2	3.37	0.8828
GO:0050789	regulation of biological process	550	1	2.08	0.8933
GO:0019538	protein metabolic process	600	1	2.26	0.9145
GO:0006810	transport	732	1	2.76	0.9531
GO:0051234	establishment of localization	735	1	2.77	0.9537
GO:0051179	localization	745	1	2.81	0.9558
GO:0044238	primary metabolic process	1878	4	7.09	0.9712
GO:0044249	cellular biosynthetic process	954	1	3.6	0.9838
GO:1901576	organic substance biosynthetic process	961	1	3.63	0.9844
GO:0071704	organic substance metabolic process	2011	4	7.59	0.9845
GO:0009058	biosynthetic process	1011	1	3.82	0.9879
GO:0006807	nitrogen compound metabolic process	1588	2	5.99	0.9948
GO:0044237	cellular metabolic process	1680	2	6.34	0.9969
GO:0043170	macromolecule metabolic process	1310	1	4.94	0.9975
GO:0009987	cellular process	2573	4	9.71	0.9995
GO:0008150	biological_process	3975	15	15	1

## Sheet: S2e_WT_±DEGs_Main processes 
Table S2e. Summary of genes and processes affected by exposition to NO during germination of the B. cinerea wild type B05.10 strain.
Nitrogen metabolism and NmrA-like domain containing proteins
Gene.ID	WT4	WT5	WT6	WT7	WT8	WT9	log2FC	p-value	padj	Gene name	Description	KEGG.definition	GO.Definition	IPR.name
Bcin01g05790	40.5952	55.0332	82.1735	763.491	1113.59	1142.18	4.08143	8.92e-52	1.08e-48	BcniiA	Nitrite reductase (NAD(P)H) [EC:1.7.1.4]	NIT-6; nitrite reductase (NAD(P)H) [EC:1.7.1.4]	2 iron 2 sulfur cluster binding|iron-sulfur cluster binding|oxidoreductase activity|nitrate assimilation|nitrite reductase [NAD(P)H] activity|heme binding|oxidation-reduction process	Nitrite/Sulfite reductase ferredoxin-like domain|Rieske-like [2Fe-2S] domain, NirD-type|Nitrite/sulphite reductase 4Fe-4S domain|BFD-like [2Fe-2S]-binding domain|Rieske [2Fe-2S] iron-sulphur domain|Nitrite/sulphite reductase iron-sulphur/sirohaem-binding site|FAD/NAD(P)-binding domain
Bcin03g00700	378.55	389.977	358.042	1105.84	1952.82	2451.35	2.27686	6.21e-19	1.09e-16				NA	NAD(P)-binding domain|NmrA-like domain
Bcin03g05590	69.0119	244.803	75.13	378.575	332.274	955.609	2.07795	0.00547093	0.0238436		Amidase domain-containing protein		NA	Amidase signature domain
Bcin03g08640	121.786	435.521	58.6953	1145.69	1384.16	2371.38	2.97474	0.00043386	0.00291366		Amidase [EC:3.5.1.4]	E3.5.1.4, amiE; amidase [EC:3.5.1.4]	NA	Amidase signature domain|Amidase, conserved site
Bcin07g01270	104.533	148.969	142.043	870.361	1434.47	1672.9	3.31706	2.5e-37	2.02e-34	BcniaD	Nitrate reductase	NR; nitrate reductase (NAD(P)H) [EC:1.7.1.1 1.7.1.2 1.7.1.3]	nitric oxide biosynthetic process|nitrate reductase (NADPH) activity|oxidoreductase activity|nitrate assimilation|molybdopterin cofactor binding|molybdenum ion binding|heme binding|oxidation-reduction process	Oxidoreductase, molybdopterin binding site|Eukaryotic molybdopterin oxidoreductase|Moybdenum cofactor oxidoreductase, dimerisation|FAD-binding domain, ferredoxin reductase-type|NADH:cytochrome b5 reductase-like|Cytochrome b5-like heme/steroid binding domain|Oxidoreductase FAD/NAD(P)-binding|Immunoglobulin E-set|Nitrate reductase NADH dependent|Cytochrome b5, heme-binding site|Oxidoreductase, moly…
Bcin07g02370	1231.05	2401.53	2043.77	390.349	276.262	515.041	-2.2816	4.36e-17	6.12e-15		DJ-1_PfpI domain-containing protein		NA	Class I glutamine amidotransferase-like|DJ-1/PfpI
Bcin08g04910	11.1637	11.3862	10.5652	252.686	415.817	375.502	4.96446	1.13e-41	1.09e-38		NmrA domain-containing protein		NA	NAD(P)-binding domain|NmrA-like domain
Bcin11g06310	0	0	0	106.871	173.732	275.159	9.90348	1.68e-15	1.76e-13		NmrA-like domain containing protein		NA	NAD(P)-binding domain|NmrA-like domain
Bcin12g06180	448.577	344.432	288.781	4508.49	8307.8	9298.96	4.34116	3.72e-62	6.62e-59		Cyanide hydratase	E4.2.1.66; cyanide hydratase [EC:4.2.1.66]	nitrogen compound metabolic process|hydrolase activity acting on carbon-nitrogen (but not peptide) bonds	Carbon-nitrogen hydrolase|Nitrilase/cyanide hydratase, conserved site
Bcin13g05670	37.5506	39.8516	41.0867	126.796	205.061	252.425	2.29035	5.04e-12	2.58e-10		Nitrilase [EC:3.5.5.1]	E3.5.5.1; nitrilase [EC:3.5.5.1]	nitrogen compound metabolic process|hydrolase activity acting on carbon-nitrogen (but not peptide) bonds	Carbon-nitrogen hydrolase
Nitrosative and oxidative stress response and detoxification systems
Gene.ID	WT4	WT5	WT6	WT7	WT8	WT9	log2FC	p-value	padj	Gene name	Description	KEGG.definition	GO.Definition	IPR.name
Bcin01g11480	12.1786	0	10.5652	18.1137	37.9742	40.7643	2.09528	0.0115121	0.0429772		NADPH-cytochrome P450 reductase [EC:1.14.14.1 1.6.2.4]	cypD_E, CYP102A, CYP505; cytochrome P450 / NADPH-cytochrome P450 reductase [EC:1.14.14.1 1.6.2.4]	NADPH-hemoprotein reductase activity|FMN binding|iron ion binding|aromatase activity|oxidoreductase activity|oxidoreductase activity acting on paired donors with incorporation or reduction of molecular oxygen|heme binding|oxidation-reduction process	Flavoprotein-like superfamily|NADPH-cytochrome p450 reductase, FAD-binding, alpha-helical domain superfamily|Sulfite reductase [NADPH] flavoprotein alpha-component-like, FAD-binding|FAD-binding domain, ferredoxin reductase-type|Cytochrome P450, E-class, group I|Bifunctional cytochrome P450/NADPH--cytochrome P450 reductase|Oxidoreductase FAD/NAD(P)-binding|Cytochrome P450, conserved site|Flavodoxi…
Bcin04g06230	640.389	508.583	583.432	15358.6	19814.9	34272.6	5.30953	2.36e-96	2.29e-92	Bcfhg1	Nitric oxide dioxygenase (EC 1.14.12.17)	hmp, YHB1; nitric oxide dioxygenase [EC:1.14.12.17]	heme binding|oxygen binding|oxidation-reduction process|oxidoreductase activity	Globin/Protoglobin|Globin-like superfamily|Globin|FAD-binding domain, ferredoxin reductase-type|Oxidoreductase FAD/NAD(P)-binding|Riboflavin synthase-like beta-barrel|Flavoprotein pyridine nucleotide cytochrome reductase-like, FAD-binding domain
Bcin04g06240	1494.92	1370.14	1487.34	4862.61	7137.25	11021.3	2.38827	6.08e-22	1.44e-19		NMO domain-containing protein	ncd2, npd; nitronate monooxygenase [EC:1.13.12.16]	oxidation-reduction process|catalytic activity|nitronate monooxygenase activity	Aldolase-type TIM barrel|Nitronate monooxygenase
Bcin05g04580	129.905	93.936	63.391	2782.26	5133.16	4716.9	5.44437	1.97e-85	4.77e-82	Bccat6	catalase [EC:1.11.1.6]	katE, CAT, catB, srpA; catalase [EC:1.11.1.6]	heme binding|oxidation-reduction process|response to oxidative stress|catalase activity	Catalase superfamily|Catalase, mono-functional, haem-containing|Catalase active site|Catalase core domain|Catalase immune-responsive domain|Catalase, mono-functional, haem-containing, clades 1 and 3
Bcin08g04600	785.517	815.061	373.302	2650.93	3875.27	6254.18	2.67955	4.04e-17	5.76e-15		DSBA domain-containing protein		protein disulfide oxidoreductase activity	DSBA-like thioredoxin domain|Thioredoxin-like fold
Bcin13g05720	455.681	529.457	311.085	76.9831	90.1887	77.6089	-2.42021	1.25e-21	2.82e-19	Bcprd1	Bcprd1		heme binding|peroxidase activity|oxidation-reduction process	Dimeric alpha-beta barrel|Dyp-type peroxidase
Bcin14g01380	2615.35	1490.64	1218.52	521.673	415.817	398.236	-2.00856	2.34e-14	2.01e-12	Bcaif1	AIF-like oxidoreductase		oxidoreductase activity|oxidation-reduction process|cell redox homeostasis|flavin adenine dinucleotide binding|2 iron 2 sulfur cluster binding	FAD/NAD-linked reductase, dimerisation domain superfamily|Pyridine nucleotide-disulphide oxidoreductase, dimerisation domain|Rieske [2Fe-2S] iron-sulphur domain|FAD/NAD(P)-binding domain
Transcription factors and gene regulation
Gene.ID	WT4	WT5	WT6	WT7	WT8	WT9	log2FC	p-value	padj	Gene name	Description	KEGG.definition	GO.Definition	IPR.name
Bcin05g04650	24.3571	18.977	24.652	92.3797	101.581	91.7197	2.06243	5.02e-09	1.31e-07	BcabaA	Transcriptional enhancer factor	TEAD; transcriptional enhancer factor	regulation of transcription DNA-templated|DNA-binding transcription factor activity	TEA/ATTS domain
Energy metabolism
Gene.ID	WT4	WT5	WT6	WT7	WT8	WT9	log2FC	p-value	padj	Gene name	Description	KEGG.definition	GO.Definition	IPR.name
Bcin05g04870	4390.37	10558.8	6322.66	1444.56	1231.31	2031.16	-2.19344	1.38e-14	1.26e-12				succinate dehydrogenase activity|oxidation-reduction process|oxidoreductase activity	Flavocytochrome c|Succinate dehydrogenase/fumarate reductase flavoprotein, catalytic domain superfamily|FAD-dependent oxidoreductase 2, FAD binding domain|Cytochrome b5-like heme/steroid binding domain|FAD/NAD(P)-binding domain
Bcin09g05020	1217.86	760.027	955.56	238.195	187.023	224.204	-2.18931	5.06e-25	1.75e-22	Bcgad1	glutamate decarboxylase	E4.1.1.15, gadB, gadA, GAD; glutamate decarboxylase [EC:4.1.1.15]	carboxy-lyase activity|pyridoxal phosphate binding|carboxylic acid metabolic process|glutamate metabolic process|glutamate decarboxylase activity|catalytic activity	Pyridoxal phosphate-dependent transferase, major domain|Glutamate decarboxylase|Pyridoxal phosphate-dependent decarboxylase|Pyridoxal phosphate-dependent transferase
Virulence
Gene.ID	WT4	WT5	WT6	WT7	WT8	WT9	log2FC	p-value	padj	Gene name	Description	KEGG.definition	GO.Definition	IPR.name
Bcin02g07770	30.4464	134.736	36.3911	13.5852	17.0884	18.8143	-2.04336	0.000692548	0.00435213	Bcnep2	Bcnep2 (Necrosis-and ethylene-inducing protein 2)		NA	Necrosis inducing protein
Bcin03g05710	129.905	111.964	104.478	393.972	618.979	384.125	2.00086	5.16e-15	4.99e-13	Bccda1	Chitin deacetylase		catalytic activity|chitin binding|hydrolase activity acting on carbon-nitrogen (but not peptide) bonds|carbohydrate metabolic process	Chitin-binding, type 1|NodB homology domain|Chitin-binding, type 1, conserved site|Glycoside hydrolase/deacetylase, beta/alpha-barrel
Bcin09g01150	6.08928	0	0	29.8875	39.8729	70.5536	4.49234	5.22e-07	8.28e-06		CAZY CBM1 family protein		hydrolase activity hydrolyzing O-glycosyl compounds|cellulose binding|carbohydrate metabolic process|extracellular region	Cellulose-binding domain, fungal
Bcin12g02040	375.506	1427.07	272.346	38.0387	52.2145	50.9554	-3.89061	2.01e-07	3.54e-06	Bcap8	Aspartyl proteinase	CTSD; cathepsin D [EC:3.4.23.5]	proteolysis|aspartic-type endopeptidase activity	Aspartic peptidase, active site|Peptidase family A1 domain|Pepsin-like domain|Aspartic peptidase A1 family|Aspartic peptidase domain superfamily
Bcin13g02320	45.6696	18.977	7.04344	138.569	93.9861	154.434	2.40874	1.87e-06	2.5e-05		CBM1 domain-containing protein	XEG; xyloglucan-specific endo-beta-1,4-glucanase [EC:3.2.1.151]	cellulose binding|cellulase activity|extracellular region|carbohydrate metabolic process|polysaccharide catabolic process|hydrolase activity hydrolyzing O-glycosyl compounds	Concanavalin A-like lectin/glucanase domain superfamily|Glycoside hydrolase family 11/12|Cellulose-binding domain, fungal|Glycoside hydrolase family 12
Bcin13g05760	78.1458	607.263	78.6518	28.9819	20.8858	58.7947	-2.83344	0.00597579	0.0255382		Cutinase (EC 3.1.1.74)	E3.1.1.74; cutinase [EC:3.1.1.74]	hydrolase activity|metabolic process|cutinase activity|extracellular region	Cutinase/acetylxylan esterase|Alpha/Beta hydrolase fold|Cutinase, monofunctional
Calcium-calcineurin signaling pathway
Gene.ID	WT4	WT5	WT6	WT7	WT8	WT9	log2FC	p-value	padj	Gene name	Description	KEGG.definition	GO.Definition	IPR.name
Bcin01g01590	225.303	508.583	289.955	61.5864	78.7964	108.182	-2.05605	9.82e-10	3.13e-08	Bccpd3			NA	NA
Bcin14g04260	462.785	483.913	582.258	112.305	88.29	79.1768	-2.46638	9.85e-30	5.96e-27	Bcgas2			NA	Egh16-like virulence factor
Secondary metabolism
Gene.ID	WT4	WT5	WT6	WT7	WT8	WT9	log2FC	p-value	padj	Gene name	Description	KEGG.definition	GO.Definition	IPR.name
Bcin01g03520	0	0	7.04344	14.4909	10.4429	30.5732	3.02883	0.00966138	0.0374243	BcSTC5	Sesquiterpen cyclase		NA	Isoprenoid synthase domain superfamily
Bcin01g11530	57.8482	49.3401	29.3477	288.007	470.88	636.55	3.33381	3.33e-23	8.71e-21				oxidation-reduction process|oxidoreductase activity	NAD(P)-binding domain|GroES-like superfamily|Polyketide synthase, enoylreductase domain|Alcohol dehydrogenase, C-terminal
Bcin05g08390	85.2499	116.708	69.2605	424.765	637.017	740.029	2.71409	4.25e-23	1.08e-20		PKS_ER domain-containing protein		oxidation-reduction process|oxidoreductase activity	NAD(P)-binding domain|Polyketide synthase, enoylreductase domain|Alcohol dehydrogenase, C-terminal|Alcohol dehydrogenase, N-terminal|GroES-like superfamily
Bcin10g00010	25.372	52.1866	49.3041	4.52842	0	3.13571	-4.04654	1.11e-07	2.07e-06
Bcin10g00020	15.2232	30.3631	25.826	3.62273	9.49355	4.70357	-2.0234	0.00417579	0.0192113		Major facilitator superfamily domain containing protein		integral component of membrane|transmembrane transport	Major facilitator superfamily domain|Major facilitator superfamily
Bcin10g00030	574.422	762.874	801.778	62.4921	51.2652	34.4929	-3.87175	4.26e-52	5.89e-49		EthD domain-containing protein		NA	EthD domain|Dimeric alpha-beta barrel
Bcin10g01470	544.991	471.578	327.52	3838.28	8364.76	10821.4	4.08553	1.61e-39	1.42e-36				oxidation-reduction process|oxidoreductase activity	NAD(P)-binding domain|GroES-like superfamily|Polyketide synthase, enoylreductase domain|Alcohol dehydrogenase, C-terminal|Alcohol dehydrogenase, N-terminal
Bcin14g01070	42.625	19.9258	34.0433	140.381	225.946	238.314	2.63962	1.32e-13	9.64e-12		PKS_ER domain-containing protein	SORD, gutB; L-iditol 2-dehydrogenase [EC:1.1.1.14]	oxidation-reduction process|oxidoreductase activity	NAD(P)-binding domain|Polyketide synthase, enoylreductase domain|Alcohol dehydrogenase, N-terminal|Alcohol dehydrogenase, C-terminal|GroES-like superfamily
Bcin14g01350	2.02976	3.79539	15.2608	12.6796	38.9235	51.7393	2.30854	0.00426089	0.0195557				NA	START-like domain superfamily|Polyketide cyclase/dehydrase
