# Supplementary material for: Nitric Oxide Metabolism Affects Germination in Botrytis cinerea and Is Connected to Nitrate Assimilation
Source: J Fungi (Basel). 2022 Jul 1;8(7):699. doi: 10.3390/jof8070699 (PMC9324006; doi:10.3390/jof8070699)
Supplement: Supplementary file 1 [file jof-08-00699-s001.zip › Final revised versions 2022.06.23/Table S4. Differential gene expression analysis in the comparison of non-exposed B05.10 and. non-exposed ∆Bcfhg1 strains.xlsx]

## Sheet: File info
File information
Panel S4a	Expression data for up-regulated genes in the comparison non exposed B05.10 (WT4, WT5, WT6) versus non exposed ∆Bcfhg1 (KO4, KO5, KO6)
Panel S4b	Expression data for down-regulated genes in the comparison non exposed B05.10 (WT4, WT5, WT6) versus non exposed ∆Bcfhg1 (KO4, KO5, KO6)
Columns in panels S4a and S4b	Description
A (Gene.ID)	gene IDs of differentially expressed genes in the comparison non exposed B05.10 versus non exposed ∆Bcfhg1.
B - D (KO4, KO5, KO6)	normalized counts data using Deseq2 for samples KO4, KO5 and KO6.
E - G (WT4, WT5, WT6)	normalized counts data using Deseq2 for samples WT4, WT5 and WT6.
H (log2FC)	log2 fold change of the ratio between the normalized counts data of samples KO4, KO5 and KO6 and the normalized counts data of samples WT4, WT5 and WT6.
I (p-value)	p-value
J (padj)	p-value corrected for Benjamini and Hochberg method by default in Deseq2.
K (Gene name)	gene symbol in manually annotated Botrytis cinerea genome
L - O (Description, KEGG.definition, GO.Definition, IPR.name)	functional description of gene product or protein domains from literature and KEGG, GO, IPR and BotPortal databases

## Sheet: S4a_WTvsKO_-DETA_UP_list
Table S4a. Up-regulated genes in the comparison non exposed B05.10 versus non exposed ∆Bcfhg1.
Gene.ID	KO4	KO5	KO6	WT4	WT5	WT6	log2FC	p-value	padj	Gene name	Description	KEGG.definition	GO.Definition	IPR_name
Bcin04g06240	17998.7	23427.5	17617	1494.92	1370.14	1487.34	3.75333	4.37e-139	4.63e-135		NMO domain-containing protein	ncd2, npd; nitronate monooxygenase [EC:1.13.12.16]	oxidation-reduction process|catalytic activity|nitronate monooxygenase activity	Aldolase-type TIM barrel|Nitronate monooxygenase
Bcin04g06250	482.57	573.663	419.806	113.667	56.9309	50.478	2.72871	4.56e-19	1.61e-15		Alpha-amylase (EC 3.2.1.1)	AMY, amyA, malS; alpha-amylase [EC:3.2.1.1]	alpha-amylase activity|calcium ion binding|catalytic activity|carbohydrate catabolic process|carbohydrate metabolic process	NA|Glycosyl hydrolase, family 13, catalytic domain|Alpha-amylase, domain of unknown function DUF1966, C-terminal|Glycosyl hydrolase, all-beta|Glycoside hydrolase superfamily

## Sheet: S4b_WTvsKO_-DETA_DOWN_list
Table S4b. Down-regulated genes in the comparison non exposed B05.10 versus non exposed ∆Bcfhg1.
Gene.ID	KO4	KO5	KO6	WT4	WT5	WT6	log2FC	p-value	padj	Gene name	Description	KEGG.definition	GO.Definition	IPR_name
Bcin10g05210	0	0	0	103.518	128.094	139.695	-9.28905	3.12e-14	6.61e-11				integral component of membrane	NA
Bcin04g06230	91.7639	92.6687	61.6423	640.389	508.583	583.432	-2.8249	3.5e-38	1.86e-34	Bcfhg1	Nitric oxide dioxygenase (EC 1.14.12.17)	hmp, YHB1; nitric oxide dioxygenase [EC:1.14.12.17]	heme binding|oxygen binding|oxidation-reduction process|oxidoreductase activity	Globin/Protoglobin|Globin-like superfamily|Globin|FAD-binding domain, ferredoxin reductase-type|Oxidoreductase FAD/NAD(P)-binding|Riboflavin synthase-like beta-barrel|Flavoprotein pyridine nucleotide cytochrome reductase-like, FAD-binding domain
