# Supplementary material for: Nitric Oxide Metabolism Affects Germination in Botrytis cinerea and Is Connected to Nitrate Assimilation
Source: J Fungi (Basel). 2022 Jul 1;8(7):699. doi: 10.3390/jof8070699 (PMC9324006; doi:10.3390/jof8070699)
Supplement: Supplementary file 1 [file jof-08-00699-s001.zip › Final revised versions 2022.06.23/Table S5. DEGs exclusive of the comparison of non-exposed and NO-exposed B05.10 strain.xlsx]

## Sheet: File info
File information
Panel S5a	Expression data for exclusively up-regulated genes in the comparison non exposed B05.10 (WT4, WT5, WT6) versus NO-exposed B05.10 (WT7, WT8, WT9)
Panel S5b	Expression data for exclusively down-regulated genes in the comparison non exposed B05.10 (WT4, WT5, WT6) versus NO-exposed B05.10 (WT7, WT8, WT9)
Columns in panels S5a and S5b	Description
A (Gene.ID)	gene IDs of exclusively differentially expressed genes in the comparison non exposed B05.10 versus NO-exposed B05.10.
B - D (WT4, WT5, WT6)	normalized counts data using Deseq2 for samples WT4, WT5 and WT6.
E - G (WT7, WT8, WT9)	normalized counts data using Deseq2 for samples WT7, WT8 and WT9.
H (log2FC)	log2 fold change of the ratio between the normalized counts data of samples WT7, WT8 and WT9 and the normalized counts data of samples WT4, WT5 and WT6.
I (p-value)	p-value
J (padj)	p-value corrected for Benjamini and Hochberg method by default in Deseq2.
K (Gene name)	gene symbol in manually annotated Botrytis cinerea genome
L - O (Description, KEGG.definition, GO.Definition, IPR.name)	functional description of gene product or protein domains from literature and KEGG, GO, IPR and BotPortal databases

## Sheet: S5a_Exclusiv_WT_±DETA_UP_list
Table S5a. Exclusively up-regulated genes in the comparison non exposed B05.10 versus NO-exposed B05.10.
Gene.ID	WT4	WT5	WT6	WT7	WT8	WT9	log2FC	p-value	padj	Gene name	Description	KEGG.definition	GO.Definition	IPR_name
Bcin01g05790	40.5952	55.0332	82.1735	763.491	1113.59	1142.18	4.08143	8.92e-52	1.08e-48	BcniiA	Nitrite reductase (NAD(P)H) [EC:1.7.1.4]	NIT-6; nitrite reductase (NAD(P)H) [EC:1.7.1.4]	2 iron 2 sulfur cluster binding|iron-sulfur cluster binding|oxidoreductase activity|nitrate assimilation|nitrite reductase [NAD(P)H] activity|heme binding|oxidation-reduction process	Nitrite/Sulfite reductase ferredoxin-like domain|Rieske-like [2Fe-2S] domain, NirD-type|Nitrite/sulphite reductase 4Fe-4S domain|BFD-like [2Fe-2S]-binding domain|Rieske [2Fe-2S] iron-sulphur domain|Nitrite/sulphite reductase iron-sulphur/sirohaem-binding site|FAD/NAD(P)-binding domain
Bcin14g01090	0	0	5.86953	28.9819	16.139	25.0857	3.65704	0.000501695	0.00331406		Major facilitator superfamily domain		transmembrane transport|membrane|transporter activity|NA|integral component of membrane|transmembrane transporter activity	Major facilitator superfamily domain|Major facilitator, sugar transporter-like|Sugar transporter, conserved site|Sugar/inositol transporter
Bcin07g01270	104.533	148.969	142.043	870.361	1434.47	1672.9	3.31706	2.5e-37	2.02e-34	BcniaD	Nitrate reductase	NR; nitrate reductase (NAD(P)H) [EC:1.7.1.1 1.7.1.2 1.7.1.3]	nitric oxide biosynthetic process|nitrate reductase (NADPH) activity|oxidoreductase activity|nitrate assimilation|molybdopterin cofactor binding|molybdenum ion binding|heme binding|oxidation-reduction process	Oxidoreductase, molybdopterin binding site|Eukaryotic molybdopterin oxidoreductase|Moybdenum cofactor oxidoreductase, dimerisation|FAD-binding domain, ferredoxin reductase-type|NADH:cytochrome b5 reductase-like|Cytochrome b5-like heme/steroid binding domain|Oxidoreductase FAD/NAD(P)-binding|Immunoglobulin E-set|Nitrate reductase NADH dependent|Cytochrome b5, heme-binding site|Oxidoreductase, moly…
Bcin07g06590	29.4315	69.2659	22.3042	287.102	343.666	556.589	3.26782	5.28e-17	7.3e-15		S1 P1 nuclease		nucleic acid binding|hydrolase activity acting on ester bonds|endonuclease activity|DNA catabolic process	S1/P1 nuclease|Phospholipase C/P1 nuclease domain superfamily
Bcin13g00180	0	8.53963	0	26.2648	34.1768	19.5982	3.16368	0.00175579	0.00942601			K07034; uncharacterized protein	integral component of membrane	Acetate transporter GPR1/FUN34/SatP family
Bcin08g04620	0	6.64194	0	16.3023	24.6832	15.6786	3.02421	0.00570756	0.0247081				NA	NA
Bcin14g02060	6.08928	0	4.69563	29.8875	31.3287	20.3821	2.93245	0.000378448	0.0025882				NA	NA
Bcin09g04670	0	4.74424	5.86953	19.925	33.2274	22.7339	2.84139	0.000700359	0.00439551				NA	NA
Bcin16g02770	57.8482	127.146	38.7389	310.649	242.085	937.579	2.71303	0.000371652	0.00254712	Bcmp1	Deuterolysin (EC 3.4.24.39)	NPII; deuterolysin [EC:3.4.24.39]	metallopeptidase activity|metalloendopeptidase activity|proteolysis	Metallopeptidase, catalytic domain superfamily|Peptidase M35, deuterolysin
Bcin15g04320	43.6398	15.1816	8.21735	153.06	186.074	97.9911	2.68787	9.28e-08	1.77e-06		Hypothetical protein	SIDI; mevalonyl-CoA ligase	metabolic process|catalytic activity	AMP-binding enzyme, C-terminal domain|AMP-binding, conserved site|AMP-dependent synthetase/ligase
Bcin07g04940	4.05952	3.79539	4.69563	34.416	13.291	31.3571	2.64426	0.000393548	0.0026726		MFS multidrug transporter	TPO1; MFS transporter, DHA1 family, multidrug resistance protein	integral component of membrane|transmembrane transport	Major facilitator superfamily domain|Major facilitator superfamily
Bcin16g00950	7.10416	3.79539	11.7391	34.416	24.6832	65.0661	2.46203	0.000140939	0.00109627		Botrytis-specific protein of unknown function		chitin binding	Chitin-binding, type 1
Bcin02g08100	4.05952	15.1816	0	41.6614	29.43	32.1411	2.3746	0.00337722	0.0161826		Sclerotiniaceae-specific protein of unknown function
Bcin12g00760	499.321	690.761	467.215	2207.15	2594.59	3792.65	2.35851	1.39e-24	4.08e-22		Hypothetical protein	pbuG, azgA, ghxP, ghxQ, adeQ; adenine/guanine/hypoxanthine permease	membrane|transport|transporter activity|transmembrane transport	Xanthine/uracil/vitamin C permease
Bcin03g03040	5.0744	11.3862	0	21.7364	28.4806	34.4929	2.31586	0.00416953	0.0192				oxidation-reduction process|oxidoreductase activity	FAD/NAD(P)-binding domain
Bcin06g06700	7.10416	8.53963	8.21735	27.1705	55.0626	36.8447	2.30782	7.1e-05	0.000610939		Amino acid transporter	YAT; yeast amino acid transporter	transport|transmembrane transport|amino acid transport|amino acid transmembrane transport|membrane|amino acid transmembrane transporter activity|integral component of membrane	Amino acid permease, conserved site|Amino acid permease/ SLC12A domain|Amino acid/polyamine transporter I
Bcin06g00920	209.065	265.677	217.173	864.022	1282.58	1280.94	2.29493	3.63e-27	1.67e-24	Bcmet1	S-adenosyl-L-methionine uroporphyrinogen III transmethylase	MET1; uroporphyrin-III C-methyltransferase [EC:2.1.1.107]	metabolic process|porphyrin-containing compound biosynthetic process|sulfate assimilation|uroporphyrin-III C-methyltransferase activity|siroheme biosynthetic process|methyltransferase activity|oxidation-reduction process|precorrin-2 dehydrogenase activity	Tetrapyrrole methylase, subdomain 2|NAD(P)-binding domain|Tetrapyrrole methylase|Uroporphyrin-III C-methyltransferase, fungi|Sirohaem synthase, N-terminal|Siroheme synthase, central domain|Siroheme biosynthesis protein Met8, C-terminal|Tetrapyrrole methylase, subdomain 1
Bcin13g05670	37.5506	39.8516	41.0867	126.796	205.061	252.425	2.29035	5.04e-12	2.58e-10		Nitrilase [EC:3.5.5.1]	E3.5.5.1; nitrilase [EC:3.5.5.1]	nitrogen compound metabolic process|hydrolase activity acting on carbon-nitrogen (but not peptide) bonds	Carbon-nitrogen hydrolase
Bcin08g04690	11.1637	7.59078	10.5652	39.8501	61.7081	39.9804	2.26467	1.54e-05	0.000161122
Bcin05g08340	616.032	335.892	468.389	2486.1	2567.05	1777.17	2.25477	1.39e-21	3.06e-19		Hypothetical protein		transmembrane transport	Oligopeptide transporter, OPT superfamily
Bcin09g05270	746.952	464.936	478.954	2929.88	2773.06	2293.78	2.22898	2.09e-26	8.8e-24		Hypothetical protein		NA	NA
Bcin06g06540	5.0744	4.74424	2.34781	24.4534	13.291	19.5982	2.20501	0.00480214	0.0215695		Sclerotiniaceae-specific protein of unknown function		NA	NA
Bcin15g05670	4.05952	5.69309	10.5652	35.3216	28.4806	26.6536	2.1584	0.000649426	0.00411856			ENA; P-type Na+/K+ transporter [EC:7.2.2.3 7.2.2.-]	ATPase-coupled cation transmembrane transporter activity|metal ion binding|nucleotide binding|integral component of membrane|cation transport	Cation-transporting P-type ATPase, N-terminal|P-type ATPase|P-type ATPase, cytoplasmic domain N|P-type ATPase, phosphorylation site|P-type ATPase, transmembrane domain superfamily|P-type ATPase, A domain superfamily|Cation-transporting P-type ATPase, C-terminal|P-type ATPase, subfamily IID|HAD superfamily
Bcin01g10270	38.5654	31.312	24.652	148.532	139.555	123.861	2.10384	2.46e-11	1.1e-09		Hypothetical protein		membrane|transferase activity transferring glycosyl groups	Fringe-like
Bcin03g05590	69.0119	244.803	75.13	378.575	332.274	955.609	2.07795	0.00547093	0.0238436		Amidase domain-containing protein		NA	Amidase signature domain
Bcin05g04650	24.3571	18.977	24.652	92.3797	101.581	91.7197	2.06243	5.02e-09	1.31e-07	BcabaA	Transcriptional enhancer factor	TEAD; transcriptional enhancer factor	regulation of transcription DNA-templated|DNA-binding transcription factor activity	TEA/ATTS domain
Bcin12g00060	5.0744	2.84654	4.69563	10.8682	22.7845	17.2464	2.00955	0.0127546	0.0468218		SET domain-containing protein		protein binding	SET domain

## Sheet: S5b_Exclusiv_WT_±DETA_DOWN_list
Table S5b. Exclusively down-regulated genes in the comparison non exposed B05.10 versus NO-exposed B05.10.
Gene.ID	WT4	WT5	WT6	WT7	WT8	WT9	log2FC	p-value	padj	Gene name	Description	KEGG.definition	GO.Definition	IPR_name
Bcin01g04420	20.2976	17.0793	19.9564	0	3.79742	0	-3.98905	0.000317712	0.00223113		acetyl-CoA synthetase-like protein, NRPS like enzyme		metabolic process|catalytic activity	AMP-dependent synthetase/ligase
Bcin05g05680	38.5654	28.4654	52.8258	9.05683	0	0	-3.7631	6.98e-05	0.000603247		FAD/NAD(P)-binding domain containing protein		NN-dimethylaniline monooxygenase activity|NADP binding|oxidation-reduction process|oxidoreductase activity|flavin adenine dinucleotide binding	Flavin monooxygenase-like|FAD/NAD(P)-binding domain
Bcin15g03090	18.2678	18.977	24.652	4.52842	0	3.91964	-2.86979	0.000955767	0.00574885		Copper homeostasis protein	cutC; copper homeostasis protein	copper ion binding|copper ion homeostasis	Copper homeostasis CutC domain|Copper homeostasis protein CutC
Bcin09g06560	24.3571	16.1304	22.3042	6.33978	4.74677	0	-2.53867	0.00443506	0.0201813		Hypothetical protein		NA	NA
Bcin16g04620	17763.4	20034.9	16219.9	3207.93	3742.36	3233.71	-2.4197	4.1e-62	6.62e-59	Bcpic3	Sclerotiniaceae-specific small peptide of unknown function		NA	NA
Bcin07g04050	24.3571	21.8235	32.8694	5.4341	0	10.975	-2.26424	0.00661079	0.0278464				NA	NA
Bcin09g02130	2777.73	1898.65	2725.81	612.242	447.146	538.559	-2.2267	2.79e-30	1.8e-27				NA	NA
Bcin09g05020	1217.86	760.027	955.56	238.195	187.023	224.204	-2.18931	5.06e-25	1.75e-22	Bcgad1	glutamate decarboxylase	E4.1.1.15, gadB, gadA, GAD; glutamate decarboxylase [EC:4.1.1.15]	carboxy-lyase activity|pyridoxal phosphate binding|carboxylic acid metabolic process|glutamate metabolic process|glutamate decarboxylase activity|catalytic activity	Pyridoxal phosphate-dependent transferase, major domain|Glutamate decarboxylase|Pyridoxal phosphate-dependent decarboxylase|Pyridoxal phosphate-dependent transferase
Bcin06g00040	25.372	26.5677	23.4781	9.96251	3.79742	3.91964	-2.11612	0.00172691	0.00931147				NA	NA
Bcin15g02280	15.2232	44.5959	35.2172	10.8682	2.84806	8.62322	-2.10239	0.0023424	0.011983				NA	NA
Bcin03g05480	2088.62	995.342	1297.17	583.26	214.554	245.37	-2.08752	0.000117935	0.000943873				NA	Protein of unknown function DUF4449
Bcin05g00380	6643.41	8197.1	5669.97	1453.62	1279.73	2180.11	-2.07791	1.02e-21	2.36e-19				NA	NA
Bcin01g01590	225.303	508.583	289.955	61.5864	78.7964	108.182	-2.05605	9.82e-10	3.13e-08	Bccpd3			NA	NA
Bcin13g03240	51.7589	45.5447	50.478	17.208	10.4429	8.62322	-2.04698	2.21e-05	0.000221715
Bcin02g07770	30.4464	134.736	36.3911	13.5852	17.0884	18.8143	-2.04336	0.000692548	0.00435213	Bcnep2	Bcnep2 (Necrosis-and ethylene-inducing protein 2)		NA	Necrosis inducing protein
Bcin03g01300	2945.18	1110.15	1290.12	555.184	294.3	471.141	-2.03293	1.19e-09	3.68e-08		Hypothetical protein		NA	NA
Bcin16g02840	21.3125	20.8747	29.3477	6.33978	8.54419	3.13571	-2.01324	0.00310147	0.0150701				NA	NA
Bcin16g04630	817.993	1088.33	1489.69	206.496	295.249	350.416	-2.00771	1.1e-14	1.02e-12		conserved fungal protein of unknown function		NA	NA
