# Supplementary material for: Nitric Oxide Metabolism Affects Germination in Botrytis cinerea and Is Connected to Nitrate Assimilation
Source: J Fungi (Basel). 2022 Jul 1;8(7):699. doi: 10.3390/jof8070699 (PMC9324006; doi:10.3390/jof8070699)
Supplement: Supplementary file 1 [file jof-08-00699-s001.zip › Final revised versions 2022.06.23/Table S6. DEGs exclusive of the comparison of non-exposed ∆Bcfhg1 and NO-exposed ∆Bcfhg1.xlsx]

## Sheet: File info
File information
Panel S6a	Expression data for exclusively up-regulated genes in the comparison non exposed ∆Bcfhg1 (KO4, KO5, KO6) versus NO-exposed ∆Bcfhg1 (KO7, KO9)
Panel S6b	Expression data for exclusively down-regulated genes in the comparison non exposed ∆Bcfhg1 (KO4, KO5, KO6) versus NO-exposed ∆Bcfhg1 (KO7, KO9)
Columns in panels S6a and S6b	Description
A (Gene.ID)	gene IDs of exclusively differentially expressed genes in the comparison non exposed ∆Bcfhg1 versus NO-exposed ∆Bcfhg1.
B - D (KO4, KO5, KO6)	normalized counts data using Deseq2 for samples KO4, KO5 and KO6.
E - F (KO7, KO9)	normalized counts data using Deseq2 for samples KO7 and KO9.
G (log2FC)	log2 fold change of the ratio between the normalized counts data of samples KO7 and KO9 and the normalized counts data of samples KO4, KO5 and KO6.
H (p-value)	p-value
I (padj)	p-value corrected for Benjamini and Hochberg method by default in Deseq2.
J (Gene name)	gene symbol in manually annotated Botrytis cinerea genome
K - N (Description, KEGG.definition, GO.Definition, IPR.name)	functional description of gene product or protein domains from literature and KEGG, GO, IPR and BotPortal databases

## Sheet: S6a_Exclusiv_KO_±DETA_UP_list
Table S6a. Exclusively up-regulated genes in the comparison non exposed ∆Bcfhg1 versus NO-exposed ∆Bcfhg1.
Gene.ID	KO4	KO5	KO6	KO7	KO9	log2FC	p-value	padj	Gene name	Description	KEGG.definition	GO.Definition	IPR_name
Bcin11g06310	0	0	0	1377.57	1383.34	12.7404	1.53e-26	1.98e-24		NmrA-like domain containing protein		NA	NAD(P)-binding domain|NmrA-like domain
Bcin01g08630	0	0	0	39.8471	15.0267	7.08507	1.18e-05	0.000107737		Tyrosinase [EC:1.14.18.1]	TYR; tyrosinase [EC:1.14.18.1]	metabolic process|oxidoreductase activity	Uncharacterised domain, di-copper centre|Tyrosinase copper-binding domain
Bcin14g00060	0	0	0	30.7392	13.2589	6.76642	5.47e-05	0.000419458				transcription factor C2H2	NA
Bcin02g00550	0	0	0	40.9856	0	6.66757	0.0098866	0.0355575				NA	NA
Bcin14g01690	0	0	0	26.1852	4.41962	6.24222	0.00168047	0.00823187		Endoglucanase	E3.2.1.4; endoglucanase [EC:3.2.1.4]	hydrolase activity hydrolyzing O-glycosyl compounds|cellulose binding|carbohydrate metabolic process|extracellular region	NA|Glycoside hydrolase, family 5|Cellulose-binding domain, fungal|Glycoside hydrolase, family 5, conserved site|Glycoside hydrolase superfamily
Bcin01g00040	0	0	0	13.6619	15.0267	6.15225	0.00072015	0.0039492	BcBoA4	putative botcinic acid (BoA) biosynthetic gene, cytochrome P450		iron ion binding|oxidoreductase activity acting on paired donors with incorporation or reduction of molecular oxygen|oxidation-reduction process|monooxygenase activity|heme binding	Cytochrome P450, E-class, group IV|Cytochrome P450|Cytochrome P450, conserved site
Bcin13g04050	0	0	0	19.3543	6.18747	5.98126	0.00252371	0.0114488				NA	NA
Bcin13g05170	0	0	0	19.3543	6.18747	5.98126	0.00252371	0.0114488		Botrytis-specific protein of unknown function		NA	NA
Bcin02g05830	0	0	0	21.6313	3.5357	5.95975	0.00447507	0.0185051				integral component of membrane|response to stress	RTA-like protein
Bcin03g04050	0	0	0	7.96941	15.0267	5.8349	0.00326055	0.014155				NA	Homocysteine-binding domain
Bcin09g04560	0	0	2.1256	17.0773	44.1962	5.40462	0.000173553	0.0011588		NmrA domain-containing protein		NA	NAD(P)-binding domain|NmrA-like domain
Bcin15g05620	5.39788	0	8.50239	154.834	129.053	4.9108	3.57e-13	1.18e-11		Major facilitator superfamily domain		integral component of membrane|transmembrane transport	Major facilitator superfamily domain|Major facilitator superfamily
Bcin05g06390	2.15915	0	0	12.5234	27.4016	4.77106	0.00209028	0.00981921				NA	NA
Bcin15g05630	0	0	4.2512	39.8471	38.8927	4.76911	5.64e-05	0.000432372		3Beta_HSD domain-containing protein		steroid biosynthetic process|3-beta-hydroxy-delta5-steroid dehydrogenase activity|oxidation-reduction process|oxidoreductase activity acting on the CH-OH group of donors NAD or NADP as acceptor	NAD(P)-binding domain|3-beta hydroxysteroid dehydrogenase/isomerase
Bcin01g10220	9.71618	7.72239	12.7536	204.928	321.748	4.68955	6.02e-25	6.74e-23		Protein kinase-like domain containing protein		NA	Protein kinase-like domain superfamily
Bcin02g07640	11.8753	24.2704	10.628	255.021	418.98	4.41649	3.8e-22	3.4e-20	Bclcc7	Laccase		copper ion binding|oxidation-reduction process|oxidoreductase activity	Cupredoxin|Multicopper oxidase, type 2|Multicopper oxidase, copper-binding site|Multicopper oxidase, type 1|Multicopper oxidases, conserved site|Multicopper oxidase, type 3
Bcin04g02550	0	4.4128	0	34.1546	25.6338	4.33499	0.000955557	0.00504726		Botrytis-specific protein of unknown function		NA	NA
Bcin03g07680	10.7958	9.92879	7.43959	167.358	213.026	4.32243	1.13e-21	9.26e-20		Hypothetical proein		NA	S-adenosyl-L-methionine-dependent methyltransferase
Bcin04g03820	2.15915	0	0	18.2158	10.6071	4.29534	0.00932817	0.0338237				NA	NA
Bcin05g02850	1097.93	1919.57	496.327	24216.8	18654.3	4.16882	7.15e-10	1.53e-08
Bcin14g03160	56.1379	139.003	29.7584	1309.26	1296.72	4.09547	9.98e-16	4.5e-14		Glutathione S-transferase	GST, gst; glutathione S-transferase [EC:2.5.1.18]	protein binding	Thioredoxin-like fold|Glutathione S-transferase, C-terminal-like|Glutathione S-transferase, C-terminal|Glutathione S-transferase, N-terminal
Bcin16g01680	11.8753	4.4128	4.2512	122.957	112.258	4.07998	2.49e-12	7.33e-11			mutT, NUDT15, MTH2; 8-oxo-dGTP diphosphatase [EC:3.6.1.55]	hydrolase activity	NUDIX hydrolase-like domain superfamily|NUDIX hydrolase domain|NUDIX hydrolase|NUDIX hydrolase, conserved site
Bcin01g09570	227.79	154.448	159.42	3055.7	3004.46	4.04783	4.97e-75	4.22e-72		Nucleotide-binding, alpha-beta plait domain containing protein		nucleotide binding|nucleic acid binding|RNA binding	RNA recognition motif domain|YTH domain|Nucleotide-binding alpha-beta plait domain superfamily
Bcin11g00390	897.127	1471.67	502.704	16282.6	15082.4	4.00998	8.34e-26	9.66e-24	Bcgst3	Glutathione S-transferase 3	GST, gst; glutathione S-transferase [EC:2.5.1.18]	protein binding	Glutathione S-transferase, C-terminal-like|Glutathione S-transferase, C-terminal|Thioredoxin-like fold|Glutathione S-transferase, N-terminal
Bcin03g05500	265.575	238.291	222.125	3094.41	4216.32	3.89617	4.53e-78	4.62e-75				NA	Oil body-associated protein-like
Bcin02g01880	53.9788	50.7471	24.4444	675.123	625.818	3.89577	4.66e-30	7.31e-28		NmrA domain-containing protein		NA	NAD(P)-binding domain|NmrA-like domain
Bcin07g07020	371.374	93.7719	195.555	2514.92	4074.01	3.88052	1.22e-07	1.78e-06	Bccpd1	Bccpd1		NA	NA
Bcin07g03190	84.2069	72.8111	92.4635	1242.09	1193.3	3.85201	8.36e-81	1.06e-77		Epimerase domain-containing protein		obsolete coenzyme binding|catalytic activity	NAD(P)-binding domain|NAD-dependent epimerase/dehydratase
Bcin12g05930	16.1936	27.58	26.57	367.731	308.49	3.83083	1.32e-28	1.89e-26				NA	Protein of unknown function DUF1275
Bcin12g05260	2.15915	2.2064	0	21.6313	19.4463	3.80201	0.00168939	0.00826764
Bcin05g03600	0	5.51599	4.2512	45.5395	45.9641	3.79744	2.98e-05	0.000244985		alpha-ketoglutarate-dependent taurine dioxygenase		oxidation-reduction process|oxidoreductase activity	TauD/TfdA-like domain
Bcin07g07130	4.3183	0	0	22.7698	16.7946	3.75232	0.0114175	0.0399908		Cytochrome P450		iron ion binding|oxidoreductase activity acting on paired donors with incorporation or reduction of molecular oxygen|oxidation-reduction process|heme binding	Cytochrome P450|Cytochrome P450, conserved site|Cytochrome P450, E-class, group I
Bcin12g01340	989.97	1738.64	690.819	15525.6	14908.3	3.71531	3.44e-26	4.08e-24	Bcgst13	Glutathione S-transferase	ECM4, yqjG; glutathionyl-hydroquinone reductase [EC:1.8.5.7]	protein binding	Glutathione S-transferase, C-terminal-like|Glutathione S-transferase, N-terminal|Thioredoxin-like fold|Glutathione S-transferase Omega/GSH
Bcin10g00150	9.71618	4.4128	0	60.3398	64.5265	3.7048	4.76e-05	0.00037294		chlorohydrolase family protein		hydrolase activity|hydrolase activity acting on carbon-nitrogen (but not peptide) bonds	Metal-dependent hydrolase|Metal-dependent hydrolase, composite domain superfamily|Amidohydrolase-related
Bcin02g04490	590.528	743.556	424.057	7651.77	7344.53	3.65524	1.22e-47	3.78e-45		LigB domain-containing protein		oxidoreductase activity|cellular aromatic compound metabolic process|oxidoreductase activity acting on single donors with incorporation of molecular oxygen|zinc ion binding|oxidation-reduction process|ferrous iron binding	Extradiol aromatic ring-opening dioxygenase, DODA-type|Extradiol ring-cleavage dioxygenase, class III enzyme, subunit B
Bcin12g05920	96.0822	99.2879	140.289	1452.71	1369.2	3.63776	2.09e-59	1.07e-56		Zn(2)-C6 fungal-type domain-containing protein		DNA-binding transcription factor activity RNA polymerase II-specific|transcription DNA-templated|nucleus|regulation of transcription DNA-templated|DNA binding|zinc ion binding	Transcription factor domain, fungi|Zn(2)-C6 fungal-type DNA-binding domain
Bcin02g07630	120.912	134.59	81.8355	1212.49	1613.16	3.62991	1.09e-39	2.53e-37
Bcin08g03460	101.48	113.629	62.7051	1198.83	1119.05	3.62427	1.88e-38	4e-36		Hypothetical protein		NA	NAD(P)-binding domain|Short-chain dehydrogenase/reductase SDR
Bcin01g03920	12.9549	20.9608	0	171.912	106.071	3.59495	7.77e-05	0.000572596		conserved fungal protein of unknown function
Bcin11g05080	1491.97	1676.86	1047.92	16521.7	17535.3	3.5763	2.63e-54	1.03e-51		Aldo_ket_red domain-containing protein	E1.1.1.65; pyridoxine 4-dehydrogenase [EC:1.1.1.65]	NA	NADP-dependent oxidoreductase domain
Bcin04g03000	37.7851	35.3024	39.3236	440.595	463.176	3.57238	1.15e-41	2.92e-39			EXD1, EGL; exonuclease 3'-5' domain-containing protein 1	3'-5' exonuclease activity|nucleic acid binding|nucleobase-containing compound metabolic process	3'-5' exonuclease domain|Ribonuclease H-like superfamily
Bcin02g07500	31.3077	24.2704	20.1932	285.76	312.909	3.54706	2.12e-26	2.63e-24		Conserved fungal protein of unknown function		NA	NA
Bcin02g05300	7.55703	0	0	27.3237	32.7052	3.54626	0.0125863	0.043179		conserved fungal protein of unknown function		NA	Major royal jelly protein/protein yellow|Six-bladed beta-propeller, TolB-like
Bcin02g01270	44.2626	49.6439	27.6328	350.654	597.533	3.52818	1.41e-20	1.03e-18		Major facilitator superfamily domain containg protein		transmembrane transport|membrane|transporter activity|NA|integral component of membrane|transmembrane transporter activity	Major facilitator superfamily domain|Major facilitator, sugar transporter-like|Sugar transporter, conserved site|Sugar/inositol transporter
Bcin14g01310	4.3183	3.3096	2.1256	46.678	28.2856	3.50407	3.57e-05	0.000289207
Bcin14g04680	3.23873	0	4.2512	45.5395	11.491	3.48838	0.00390932	0.0164936		conserved fungal small protein of unknown function
Bcin02g07490	4.3183	9.92879	8.50239	78.5556	88.3924	3.44337	2.25e-09	4.52e-08		Hypothetical protein		NA	Mycotoxin biosynthesis protein UstYa-like
Bcin12g00780	0	2.2064	3.1884	25.0467	14.1428	3.42551	0.00517341	0.020876		Botrytis-specific protein of unknown function		NA	NA
Bcin11g00780	211.597	173.202	155.169	1969.58	1848.29	3.38592	3.89e-63	2.48e-60				NA	NA
Bcin14g01290	4.3183	4.4128	0	34.1546	26.5177	3.36098	0.00118643	0.00608995	Bcpks11	polyketide synthase		metabolic process|phosphopantetheine binding|oxidoreductase activity|catalytic activity|transferase activity	Polyketide synthase, dehydratase domain|Beta-ketoacyl synthase, C-terminal|Polyketide synthase, beta-ketoacyl synthase domain|Polyketide synthase, acyl transferase domain|Acyl transferase/acyl hydrolase/lysophospholipase|Beta-ketoacyl synthase, active site|Polyketide synthase, phosphopantetheine-binding domain|Phosphopantetheine binding ACP domain|Methyltransferase type 12|Beta-ketoacyl synthase,…
Bcin02g04860	5.39788	8.82559	7.43959	83.1096	65.4104	3.34227	1.13e-08	1.99e-07		Botrytis-specific protein of unknown function		N-acetyltransferase activity	Acyl-CoA N-acyltransferase|GNAT domain
Bcin02g03350	2014.49	3470.66	1199.9	23308.3	22388	3.33375	1.97e-18	1.17e-16	BcCOX17	Cytochrome c oxidase copper chaperone		mitochondrial intermembrane space|copper ion binding|copper chaperone activity|copper ion transport	Cysteine alpha-hairpin motif superfamily|Cytochrome c oxidase copper chaperone
Bcin11g06390	23.7507	17.6512	7.43959	232.251	100.767	3.33087	2.76e-08	4.52e-07				NA	NA
Bcin09g00470	16.1936	5.51599	7.43959	117.264	79.5532	3.31632	3.82e-08	6.07e-07		metallo-beta-lactamase superfamily		NA	Metallo-beta-lactamase
Bcin09g05490	7.55703	9.92879	4.2512	74.0017	71.5979	3.31033	3.6e-08	5.76e-07		Hypothetical protein		NA	S-adenosyl-L-methionine-dependent methyltransferase
Bcin13g05270	160.857	65.0887	85.0239	855.004	1208.32	3.29271	1.95e-17	1.04e-15		Flotillin-like protein	FLOT; flotillin	NA	Band 7 domain
Bcin06g03810	56.1379	80.5335	10.628	557.859	411.909	3.27828	1.34e-07	1.93e-06		Zinc-binding oxidoreductase		oxidation-reduction process|oxidoreductase activity	NAD(P)-binding domain|Polyketide synthase, enoylreductase domain|Alcohol dehydrogenase, N-terminal|Alcohol dehydrogenase, C-terminal|GroES-like superfamily
Bcin10g03710	6.47745	11.032	6.37679	56.9244	97.2317	3.25959	1.2e-07	1.75e-06		Botrytis-specific protein of unknown function
Bcin06g00170	9.71618	8.82559	5.31399	95.633	58.339	3.2527	9.31e-08	1.39e-06		Botrytis-specific protein of unknown function
Bcin12g00040	18.3528	12.1352	0	71.7247	123.749	3.23884	0.000677241	0.00375635		Amidase (EC 3.5.1.4)	E3.5.1.4, amiE; amidase [EC:3.5.1.4]	NA	Amidase signature domain|Amidase, conserved site
Bcin01g11520	26.9894	20.9608	30.8212	282.345	214.794	3.2214	1.59e-19	1.06e-17		S-adenosyl-L-methionine-dependent methyltransferase-like		NA	S-adenosyl-L-methionine-dependent methyltransferase
Bcin13g02470	807.522	890.281	523.96	8971.28	4962.35	3.21209	1.44e-23	1.49e-21		ABC transporter-like		ATPase activity|ATP binding|membrane	P-loop containing nucleoside triphosphate hydrolase|AAA+ ATPase domain|ABC transporter-like|ABC transporter, conserved site|ABC-2 type transporter
Bcin09g00740	68.0132	46.3344	35.0724	479.303	428.703	3.16643	9.63e-22	8.04e-20				NA	Fungal transcription factor
Bcin10g00740	1761.87	1887.57	801.35	12195.5	14865	3.16414	1.03e-19	7.01e-18	Bcgst1	Bcgst1	GST, gst; glutathione S-transferase [EC:2.5.1.18]	protein binding	Thioredoxin-like fold|Glutathione S-transferase, C-terminal-like|Glutathione S-transferase, C-terminal|Glutathione S-transferase, N-terminal
Bcin01g03270	1142.19	292.348	441.062	5546.71	5809.15	3.15951	1.88e-05	0.000162118		NmrA domain-containing protein		NA	NAD(P)-binding domain|NmrA-like domain
Bcin02g03440	6.47745	6.61919	6.37679	110.433	6.18747	3.14619	0.0035226	0.0151187				NA	Chromo-like domain superfamily|Chromo domain
Bcin06g07010	5.39788	11.032	0	42.124	54.8033	3.12431	0.00174322	0.00846196			AXE1; acetylxylan esterase [EC:3.1.1.72]	hydrolase activity|metabolic process	Cutinase/acetylxylan esterase|Alpha/Beta hydrolase fold
Bcin07g03430	921.957	1223.45	671.689	7087.09	9540.19	3.1232	1e-28	1.46e-26	Bcgst14	glutathione S-transferase	GST, gst; glutathione S-transferase [EC:2.5.1.18]	protein binding	Glutathione S-transferase, C-terminal-like|Glutathione S-transferase, N-terminal|Thioredoxin-like fold
Bcin05g01320	3.23873	7.72239	4.2512	52.3704	37.1248	3.12209	2.73e-05	0.00022632				NA	Prion-inhibition and propagation, HeLo domain
Bcin12g04940	12.9549	33.096	31.884	150.28	305.838	3.11717	1.27e-09	2.61e-08		Cytochrome P450, E-class, group I	GLIC, ACLC, ROQR; gliotoxin/aspirochlorine/mycotoxins biosynthesis cytochrome P450 monooxygenase [EC:1.-.-.-]	iron ion binding|oxidoreductase activity acting on paired donors with incorporation or reduction of molecular oxygen|oxidation-reduction process|heme binding	Cytochrome P450|Cytochrome P450, conserved site|Cytochrome P450, E-class, group I
Bcin06g07140	5.39788	7.72239	9.56519	79.6941	50.3837	3.08258	8.31e-07	9.94e-06		Botrytis-specific protein of unknown function
Bcin11g05000	17.2732	17.6512	0	72.8632	124.633	3.05787	0.00152195	0.00756075		Elongation factor EF2 kinase		ATP binding|protein serine/threonine kinase activity|protein phosphorylation	MHCK/EF2 kinase|Protein kinase-like domain superfamily
Bcin07g04460	590.528	301.173	217.874	3442.79	2768.45	3.04599	4.52e-15	1.86e-13	Bcsox1	sulfite oxidase	SUOX; sulfite oxidase [EC:1.8.3.1]	molybdenum ion binding|oxidation-reduction process|oxidoreductase activity|nitrate assimilation	Eukaryotic molybdopterin oxidoreductase|Oxidoreductase, molybdopterin-binding domain|Immunoglobulin E-set|Moybdenum cofactor oxidoreductase, dimerisation
Bcin05g05290	870.138	1084.44	545.216	6229.8	7742.29	3.04411	8.12e-25	8.9e-23				NA	NAD(P)-binding domain|NmrA-like domain
Bcin12g00520	7.55703	5.51599	6.37679	61.4783	46.848	3.03977	2.01e-06	2.2e-05	Bcprx2	Peroxiredoxin		oxidoreductase activity|oxidation-reduction process|cell redox homeostasis|antioxidant activity	Thioredoxin domain|Alkyl hydroperoxide reductase subunit C/ Thiol specific antioxidant|Thioredoxin-like fold
Bcin08g02710	59.3766	39.7152	27.6328	455.395	236.892	3.01183	1.25e-11	3.41e-10		BZIP domain-containing protein		sequence-specific DNA binding|regulation of transcription DNA-templated|DNA-binding transcription factor activity	Basic-leucine zipper domain
Bcin07g04950	1924.88	1751.88	790.722	12399.3	11857	3.0012	9.47e-18	5.3e-16		Hypothetical protein		NA	Questin oxidase-like
Bcin14g00580	4.3183	5.51599	7.43959	36.4316	56.5711	2.9973	2.08e-05	0.000177639		Major facilitator superfamily domain		integral component of membrane|transmembrane transport	Major facilitator superfamily domain|Major facilitator superfamily
Bcin08g05730	154.379	62.8823	100.966	684.231	1027.12	2.99071	5.92e-15	2.39e-13				protein binding	Ankyrin repeat|Ankyrin repeat-containing domain
Bcin15g05150	4.3183	6.61919	4.2512	36.4316	44.1962	2.97657	4.12e-05	0.000328901			FDC1; phenacrylate decarboxylase [EC:4.1.1.102]	FMN binding|carboxy-lyase activity|oxidation-reduction process|oxidoreductase activity	UbiD decarboxylyase family|FMN-binding split barrel|UbiD-like decarboxylase/ferulic acid decarboxylase 1
Bcin02g06000	1360.26	1235.58	605.795	7650.64	9055.8	2.94393	8.9e-19	5.4e-17		Hypothetical protein		NA	Domain of unknown function DUF2427|Uncharacterised domain YCR061W, C-terminal
Bcin13g04040	753.543	704.944	623.863	4550.53	6000.96	2.90501	7.03e-51	2.31e-48	Bcmxr2	Peptide-methionine (R)-S-oxide reductase (EC 1.8.4.12)	msrB; peptide-methionine (R)-S-oxide reductase [EC:1.8.4.12]	oxidation-reduction process|peptide-methionine (R)-S-oxide reductase activity	Mss4-like superfamily|Peptide methionine sulphoxide reductase MrsB
Bcin05g04810	219.154	202.989	133.913	1158.98	1614.93	2.88137	3.24e-24	3.48e-22				NA	CinA, C-terminal
Bcin02g01120	32.3873	65.0887	21.256	244.775	337.659	2.8579	2.65e-09	5.24e-08		conserved fungal protein of unknown function		metabolic process|carbon-sulfur lyase activity	Mss4-like superfamily|Glutathione-dependent formaldehyde-activating enzyme/centromere protein V
Bcin14g01660	695.246	885.869	628.114	4827.19	5910.8	2.84475	6.08e-41	1.44e-38		Short-chain dehydrogenase/reductase		NA	NAD(P)-binding domain|Short-chain dehydrogenase/reductase SDR
Bcin16g02500	3.23873	9.92879	7.43959	48.955	50.3837	2.83705	3.71e-05	0.000298904				NA	Membrane associated eicosanoid/glutathione metabolism-like domain superfamily|Membrane-associated, eicosanoid/glutathione metabolism (MAPEG) protein
Bcin05g02050	248.302	367.365	248.695	2249.65	1791.71	2.78962	5e-29	7.49e-27	Bcalo2		AIFM2; apoptosis-inducing factor 2	oxidation-reduction process|oxidoreductase activity	FAD/NAD(P)-binding domain
Bcin01g04860	25.9098	11.032	15.942	104.741	135.24	2.74637	2.77e-08	4.53e-07		Tautomerase_3 domain-containing protein		NA	Tautomerase, cis-CaaD-like
Bcin09g00910	673.655	1002.81	428.308	4888.67	4627.34	2.73827	1.21e-16	6.08e-15		NmrA domain-containing protein		NA	NAD(P)-binding domain|NmrA-like domain
Bcin02g06300	4.3183	0	7.43959	22.7698	30.0534	2.73414	0.0127305	0.0436002		Manganese lipoxygenase		NA	NA
Bcin10g04490	9.71618	17.6512	10.628	84.2481	85.7406	2.72832	1.18e-07	1.73e-06		Hypothetical protein
Bcin07g00400	369.215	435.764	350.724	2253.07	2886.01	2.71722	7.62e-42	1.99e-39		HpcH_HpaI domain-containing protein		catalytic activity	Pyruvate/Phosphoenolpyruvate kinase-like domain superfamily|HpcH/HpaI aldolase/citrate lyase domain
Bcin02g01870	415.636	435.764	245.507	2370.33	2509.46	2.71554	5.24e-23	5.13e-21		NADPH dehydrogenase		catalytic activity|FMN binding|oxidation-reduction process|oxidoreductase activity	NADH:flavin oxidoreductase/NADH oxidase, N-terminal|Aldolase-type TIM barrel
Bcin02g00840	304.44	356.333	278.453	2303.16	1843.87	2.70701	1.33e-39	3e-37		Major facilitator superfamily domain containing protein		integral component of membrane|transmembrane transport	Major facilitator superfamily domain|Major facilitator superfamily
Bcin01g04540	130.629	63.9855	42.512	431.487	606.372	2.69045	4.68e-09	8.66e-08	Bop2	opsin, putative green light receptor		ion transport|ion channel activity|membrane	Rhodopsin, retinal binding site|Archaeal/bacterial/fungal rhodopsins
Bcin02g09380	43.183	40.8184	23.3816	250.467	216.561	2.68415	5.4e-13	1.71e-11		Gluconolactonase [EC:3.1.1.17]	gnl, RGN; gluconolactonase [EC:3.1.1.17]	NA	Six-bladed beta-propeller, TolB-like|SMP-30/Gluconolactonase/LRE-like region
Bcin09g06540	63.6949	77.2239	23.3816	389.363	325.284	2.68219	1.02e-08	1.83e-07			HPD, hppD; 4-hydroxyphenylpyruvate dioxygenase [EC:1.13.11.27]	NA	Xylose isomerase-like, TIM barrel domain
Bcin14g01700	4.3183	7.72239	5.31399	22.7698	52.1515	2.6814	0.000764221	0.00417009		Cellobiohydrolase	CBH2, cbhA; cellulose 1,4-beta-cellobiosidase [EC:3.2.1.91]	hydrolase activity hydrolyzing O-glycosyl compounds|cellulose binding|cellulose catabolic process|carbohydrate metabolic process|extracellular region	1, 4-beta cellobiohydrolase|Glycoside hydrolase, family 6, conserved site|Cellulose-binding domain, fungal
Bcin14g02300	38.8647	77.2239	59.5167	379.116	376.552	2.67166	7.71e-16	3.5e-14				NA	NA
Bcin02g05800	84.2069	79.4303	46.7632	413.271	487.042	2.6609	1.44e-16	7.15e-15		NmrA domain-containing protein		NA	NAD(P)-binding domain|NmrA-like domain
Bcin05g07100	673.655	842.844	347.535	4083.75	3894.57	2.65864	8.74e-15	3.49e-13		Botrytis-specific protein of unknown function	PIR; quercetin 2,3-dioxygenase [EC:1.13.11.24]	NA	Pirin, N-terminal domain|Pirin, C-terminal domain|RmlC-like cupin domain superfamily|RmlC-like jelly roll fold
Bcin11g00810	2059.83	2734.83	2128.79	14446.3	15073.6	2.65651	1.65e-48	5.26e-46				NA	DOPA-like superfamily|Dopa 4,5-dioxygenase
Bcin08g04770	1297.65	1548.89	1156.33	9129.53	7864.27	2.65005	4.63e-44	1.35e-41	Bcrib3	3,4-dihydroxy-2-butanone-4-phosphate synthase, required for riboflavin biosynthesis from ribulose-5-phosphate	ribB, RIB3; 3,4-dihydroxy 2-butanone 4-phosphate synthase [EC:4.1.99.12]	riboflavin biosynthetic process|34-dihydroxy-2-butanone-4-phosphate synthase activity	DHBP synthase RibB-like alpha/beta domain superfamily|3,4-dihydroxy-2-butanone 4-phosphate synthase, RibB
Bcin01g07760	714.679	1084.44	435.748	4425.3	5043.67	2.64399	2.87e-14	1.08e-12		Aldo_ket_red domain-containing protein		NA	NADP-dependent oxidoreductase domain
Bcin11g06150	2.15915	2.2064	4.2512	15.9388	20.3303	2.64064	0.00880052	0.0322317		Botrytis-specific protein of unknown function		NA	NA
Bcin12g01100	24.8302	13.2384	5.31399	42.124	140.544	2.63561	0.000713967	0.00392585		Rhamnogalacturonase	RHGA; rhamnogalacturonan hydrolase [EC:3.2.1.171]	polygalacturonase activity|carbohydrate metabolic process	Glycoside hydrolase, family 28|Pectin lyase fold|Pectin lyase fold/virulence factor
Bcin03g08570	10.7958	24.2704	15.942	108.156	105.187	2.63101	6.45e-08	9.9e-07	Bcnde4	external NADH dehydrogenase 4	ndh1; NADH:ubiquinone reductase (non-electrogenic) [EC:1.6.5.9]	oxidation-reduction process|oxidoreductase activity	FAD/NAD(P)-binding domain
Bcin12g03680	1063.38	1163.87	519.709	5037.81	6377.51	2.61548	1.01e-14	3.98e-13		Hypothetical protein		NAD binding|oxidoreductase activity acting on the aldehyde or oxo group of donors NAD or NADP as acceptor|obsolete coenzyme binding|catalytic activity|oxidation-reduction process	NAD(P)-binding domain|NAD-dependent epimerase/dehydratase|Semialdehyde dehydrogenase, NAD-binding
Bcin02g07910	1299.81	1513.59	651.496	8889.31	5457.35	2.61148	1.17e-12	3.55e-11
Bcin05g01770	25.9098	26.4768	12.7536	100.187	167.946	2.60677	1.88e-07	2.63e-06		Glycoside hydrolase family 71 protein	E3.2.1.59; glucan endo-1,3-alpha-glucosidase [EC:3.2.1.59]	hydrolase activity	Glycoside hydrolase family 71
Bcin07g00570	12.9549	6.61919	10.628	67.1708	56.5711	2.59696	7.54e-06	7.22e-05		Botrytis-specific protein of unknown function		NA	NA
Bcin06g06350	848.546	1726.51	707.824	6342.51	7104.98	2.59595	7.84e-13	2.44e-11	Bcnqo1	Quinone oxidoreductase	wrbA; NAD(P)H dehydrogenase (quinone) [EC:1.6.5.2]	FMN binding|NAD(P)H dehydrogenase (quinone) activity|oxidoreductase activity	Flavoprotein WrbA-like|Flavoprotein-like superfamily|Flavodoxin/nitric oxide synthase|NADPH-dependent FMN reductase-like
Bcin09g03770	10.7958	11.032	9.56519	67.1708	60.9908	2.59385	1.51e-06	1.71e-05				NA	NA
Bcin01g00160	281.769	282.419	196.618	1271.69	1829.72	2.59046	1.34e-22	1.24e-20	BcBoA17	putative botcinic acid (BoA) biosynthetic gene, short chain dehydrogenase		NA	NAD(P)-binding domain|Short-chain dehydrogenase/reductase SDR
Bcin13g03390	22.6711	19.8576	23.3816	121.818	144.964	2.58332	3.9e-11	9.99e-10		Hypothetical protein		NA	NA
Bcin12g00030	134.947	165.48	90.3379	728.632	853.871	2.58117	2.51e-18	1.46e-16		NmrA like domain containing protein		NA	NAD(P)-binding domain|NmrA-like domain
Bcin12g04910	212.676	286.832	183.864	1576.81	1177.39	2.57484	3.45e-22	3.11e-20				NA	Alpha/Beta hydrolase fold|Alpha/beta hydrolase fold-1
Bcin08g03740	1810.45	2684.08	1195.65	11893.8	11070.3	2.57448	5.75e-16	2.66e-14				NA	Protein of unknown function DUF4336|Metallo-beta-lactamase
Bcin02g06580	9480.83	10693.3	6026.07	47346.3	57834.3	2.56677	7.97e-22	6.73e-20		Pyruvate decarboxylase (EC 4.1.1.1)	PDC, pdc; pyruvate decarboxylase [EC:4.1.1.1]	magnesium ion binding|carboxy-lyase activity|catalytic activity|thiamine pyrophosphate binding	Thiamine pyrophosphate (TPP)-dependent enzyme|DHS-like NAD/FAD-binding domain superfamily|Thiamin diphosphate-binding fold|Thiamine pyrophosphate enzyme, C-terminal TPP-binding|Thiamine pyrophosphate enzyme, N-terminal TPP-binding domain|Thiamine pyrophosphate enzyme, central domain
Bcin05g02400	6398.64	9098.08	3515.74	43859.1	31116.8	2.54079	3.94e-12	1.14e-10	Bcrcf2	cytochrome c oxidase subunit		NA	Hypoxia induced protein, domain
Bcin05g02490	1147.59	1242.2	1025.6	6327.71	7108.52	2.54014	5.99e-56	2.44e-53		peptide-methionine (S)-S-oxide reductase [EC:1.8.4.11]	msrA; peptide-methionine (S)-S-oxide reductase [EC:1.8.4.11]	oxidation-reduction process|peptide-methionine (S)-S-oxide reductase activity	Peptide methionine sulphoxide reductase MsrA
Bcin12g02050	1946.47	1691.2	824.732	8106.03	9457.1	2.53689	1.07e-13	3.75e-12		PKS_ER domain-containing protein		oxidation-reduction process|oxidoreductase activity	NAD(P)-binding domain|Alcohol dehydrogenase, C-terminal|Polyketide synthase, enoylreductase domain|Alcohol dehydrogenase, N-terminal|GroES-like superfamily
Bcin09g04450	57.2175	88.2559	70.1447	375.701	466.712	2.53248	2.21e-18	1.3e-16				NA	Beta-lactamase/transpeptidase-like|Beta-lactamase-related
Bcin09g00570	238.586	403.771	136.038	1946.81	1071.32	2.5168	1.27e-08	2.21e-07		conserved fungal protein of unknown function
Bcin05g04520	1095.77	987.363	669.563	5403.26	5107.31	2.49545	5.99e-25	6.74e-23				NA	Pal1 cell morphology
Bcin14g03720	4.3183	5.51599	4.2512	25.0467	28.2856	2.4879	0.00193579	0.00922103
Bcin12g01130	4.3183	14.3416	20.1932	79.6941	67.1782	2.48642	0.000150488	0.00102426		Cytochrome P450		iron ion binding|oxidoreductase activity acting on paired donors with incorporation or reduction of molecular oxygen|oxidation-reduction process|heme binding	Cytochrome P450|Cytochrome P450, conserved site|Cytochrome P450, E-class, group I
Bcin14g04930	20.5119	23.1672	15.942	94.4945	129.937	2.47966	2.35e-08	3.9e-07				NA	NAD(P)-binding domain|Short-chain dehydrogenase/reductase SDR
Bcin13g00670	74.4907	79.4303	53.1399	482.719	296.115	2.47432	8.71e-13	2.69e-11		Transcription factor domain, fungi|Zn(2)-C6 fungal-type DNA-binding domain		DNA-binding transcription factor activity RNA polymerase II-specific|transcription DNA-templated|nucleus|regulation of transcription DNA-templated|DNA binding|zinc ion binding	Transcription factor domain, fungi|Zn(2)-C6 fungal-type DNA-binding domain
Bcin08g00010	195.403	232.775	154.106	1094.09	1083.69	2.46703	2.84e-26	3.49e-24		Cytochrome P450		iron ion binding|oxidoreductase activity acting on paired donors with incorporation or reduction of molecular oxygen|oxidation-reduction process|heme binding	Cytochrome P450|Cytochrome P450, conserved site|Cytochrome P450, E-class, group I
Bcin12g05590	16.1936	5.51599	5.31399	75.1402	25.6338	2.45712	0.0031379	0.013716
Bcin06g05110	964.061	1371.28	629.177	5766.44	5241.67	2.45452	4.33e-15	1.79e-13		Pirin domain-containing protein	PIR; quercetin 2,3-dioxygenase [EC:1.13.11.24]	NA	Pirin, N-terminal domain|RmlC-like cupin domain superfamily|RmlC-like jelly roll fold
Bcin14g01430	12802.7	14659.3	9720.36	70784.3	66226.2	2.44464	1.1e-30	1.81e-28		Conserved fungal small peptide of unknown function
Bcin03g00240	88.5252	97.0815	92.4635	498.658	522.399	2.44215	2.6e-29	3.96e-27				oxidation-reduction process|oxidoreductase activity	Aldo/keto reductase|Aldo/keto reductase, conserved site|NADP-dependent oxidoreductase domain
Bcin06g03050	52.8992	27.58	54.2027	260.714	232.472	2.4373	4.45e-11	1.14e-09		Hypothetical protein
Bcin15g05270	292.565	341.992	401.738	1803.36	1945.52	2.4215	3.12e-37	6.35e-35	Bcpie2	Sclerotiniaceae-specific protein of unknown function		NA	Choline transporter-like
Bcin16g02120	1983.18	3107.71	1622.89	12264.9	11864	2.40812	1.7e-17	9.27e-16	Bccaf16	Bccaf16	CAF16; CCR4-NOT complex subunit CAF16	ATPase activity|ATP binding	P-loop containing nucleoside triphosphate hydrolase|ABC transporter-like|AAA+ ATPase domain
Bcin02g06200	2.15915	5.51599	12.7536	33.0161	39.7766	2.4028	0.00438066	0.0181589				NA	NA
Bcin12g02840	66.9337	68.3983	36.1352	305.115	305.838	2.39647	9.29e-12	2.58e-10		Acylphosphatase	acyP; acylphosphatase [EC:3.6.1.7]	acylphosphatase activity	Acylphosphatase, conserved site|Acylphosphatase|Acylphosphatase-like domain
Bcin07g07120	14.0345	6.61919	4.2512	39.8471	48.6158	2.39205	0.000992907	0.00522558		Hypothetical protein	AYT1, TRI101; trichothecene 3-O-acetyltransferase [EC:2.3.1.-]	transferase activity transferring acyl groups other than amino-acyl groups	Transferase|Chloramphenicol acetyltransferase-like domain superfamily
Bcin03g01450	73.4111	114.733	74.3959	381.393	549.801	2.39192	1.35e-13	4.67e-12		cyl-CoA N-acyltransferase		N-acetyltransferase activity	Acyl-CoA N-acyltransferase|GNAT domain
Bcin03g04480	36.7056	25.3736	8.50239	128.649	112.258	2.33167	8.16e-05	0.000596989		Hypothetical protein		NA	NAD(P)-binding domain|Short-chain dehydrogenase/reductase SDR
Bcin07g01490	15.1141	18.7544	7.43959	62.6168	76.9014	2.32176	5.28e-05	0.00040763
Bcin06g03820	374.613	424.732	159.42	1688.38	1557.47	2.31989	1.35e-09	2.78e-08		Zn2Cys6 transcription factor		nucleus|DNA-binding transcription factor activity RNA polymerase II-specific|regulation of transcription DNA-templated|zinc ion binding	Zn(2)-C6 fungal-type DNA-binding domain
Bcin05g05150	61.5358	55.1599	51.0144	325.607	240.427	2.31806	3.25e-14	1.21e-12		Hypothetical protein		NA	NAD(P)-binding domain
Bcin07g01460	21.5915	9.92879	15.942	102.464	57.4551	2.31347	5.46e-05	0.000419458		Glycoside hydrolase family 92 protein		catalytic activity|carbohydrate binding|carbohydrate metabolic process	Glycoside hydrolase-type carbohydrate-binding|Glycosyl hydrolase family 92|Six-hairpin glycosidase superfamily|Alpha-1,2-mannosidase, putative
Bcin09g00860	10.7958	5.51599	6.37679	38.7086	37.1248	2.30387	0.000848912	0.00456924		Glutathione-dependent formaldehyde-activating enzyme		metabolic process|carbon-sulfur lyase activity	Mss4-like superfamily|Glutathione-dependent formaldehyde-activating enzyme/centromere protein V
Bcin03g00930	28.069	11.032	25.5072	138.895	76.9014	2.30271	3.38e-05	0.000274893		Major facilitator superfamily domain containing protein		integral component of membrane|transmembrane transport	Major facilitator superfamily domain|Major facilitator superfamily
Bcin04g06310	1827.72	2471.17	1544.25	8707.15	10689.3	2.29378	1.87e-21	1.49e-19	Bcatx1	Bcatx1	ATOX1, ATX1, copZ, golB; copper chaperone	metal ion transport|metal ion binding	Heavy-metal-associated, conserved site|Heavy metal-associated domain, HMA
Bcin03g05820	18.3528	7.72239	25.5072	62.6168	107.839	2.2927	0.000173413	0.00115862		Pectate lyase [EC:4.2.2.2]	pel; pectate lyase [EC:4.2.2.2]	NA	Pectin lyase fold|Pectate lyase|Pectin lyase fold/virulence factor
Bcin16g00005	15.1141	4.4128	10.628	56.9244	42.4284	2.28163	0.000875786	0.00470147				carbohydrate metabolic process|metabolic process|transferase activity transferring hexosyl groups|lipid glycosylation	Glycosyltransferase family 28, N-terminal domain|UDP-glucuronosyl/UDP-glucosyltransferase
Bcin02g02140	18.3528	26.4768	31.884	166.219	84.8567	2.2748	4.33e-06	4.37e-05				NA	NA
Bcin03g01460	53.9788	40.8184	47.826	154.834	310.257	2.27178	2.58e-08	4.26e-07		Hypothetical protein
Bcin16g01790	34.5464	9.92879	19.1304	53.5089	152.919	2.26303	0.000957198	0.00505069				NA	P-loop containing nucleoside triphosphate hydrolase|NACHT nucleoside triphosphatase
Bcin07g05930	23.7507	20.9608	21.256	108.156	105.187	2.25792	2.27e-08	3.78e-07				NA	Leucine-rich repeat domain superfamily
Bcin04g01080	733.032	904.623	407.052	3735.38	2872.75	2.25401	1.37e-11	3.72e-10		O-acyltransferase	SOAT; sterol O-acyltransferase [EC:2.3.1.26]	NA	Membrane bound O-acyl transferase, MBOAT
Bcin14g01940	1029.91	1288.54	847.051	5699.27	4498.29	2.25136	7.23e-22	6.25e-20		GCS light chain (Gamma-ECS regulatory subunit) (Gamma-glutamylcysteine	GCLM; glutamate--cysteine ligase regulatory subunit	NA	NADP-dependent oxidoreductase domain
Bcin02g04870	3169.63	4174.5	5548.87	18813.5	22523.3	2.24864	8.73e-20	6.01e-18		Histone H1/H5 family protein	H1_5; histone H1/5	nucleosome assembly|DNA binding|nucleus|nucleosome	Linker histone H1/H5, domain H15|Histone H5|ArsR-like helix-turn-helix domain
Bcin14g05510	96.0822	137.9	63.7679	520.289	436.659	2.24718	2.24e-10	5.15e-09		α-N-arabinofuranosidase		alpha-L-arabinofuranosidase activity|L-arabinose metabolic process	Glycosyl hydrolase, five-bladed beta-propellor domain superfamily|Glycoside hydrolase, family 62, arabinosidase
Bcin10g01560	21.5915	46.3344	42.512	209.482	143.196	2.2408	3.28e-07	4.39e-06		Botrytis-specific protein of unknown function
Bcin09g03940	222.392	392.739	147.729	1086.12	1346.22	2.23421	8.18e-09	1.48e-07		Hypothetical protein	K09958; uncharacterized protein	NA	NTF2-like domain superfamily|Protein of unknown function DUF1348
Bcin10g05670	1746.75	2446.9	1494.3	9069.19	8931.17	2.2252	1.08e-20	8e-19		Hypothetical protein		NA	NA
Bcin12g06330	151.141	109.217	112.657	453.118	724.818	2.22358	3.14e-13	1.04e-11				structural constituent of cell wall|cell wall	Yeast PIR protein repeat
Bcin09g00850	57.2175	84.9463	52.0772	281.206	331.472	2.22274	5.05e-12	1.45e-10		Fungal transcription factor		oxidation-reduction process|oxidoreductase activity	NAD(P)-binding domain|Alcohol dehydrogenase, C-terminal|Polyketide synthase, enoylreductase domain|Alcohol dehydrogenase, N-terminal|GroES-like superfamily
Bcin11g00510	201.881	355.23	146.666	1065.62	1157.06	2.22116	9.59e-10	2.02e-08	Bcnit2	Nit protein	NIT1, ybeM; deaminated glutathione amidase [EC:3.5.1.128]	nitrogen compound metabolic process|hydrolase activity acting on carbon-nitrogen (but not peptide) bonds	Carbon-nitrogen hydrolase
Bcin09g00460	90.6843	87.1527	100.966	445.149	433.123	2.22055	5.4e-23	5.24e-21		Hypothetical protein		NA	NA
Bcin11g03070	16.1936	9.92879	4.2512	36.4316	59.2229	2.21941	0.00241486	0.0110287		Hypothetical protein		metabolic process|carbon-sulfur lyase activity	Mss4-like superfamily|Glutathione-dependent formaldehyde-activating enzyme/centromere protein V
Bcin03g06670	18.3528	18.7544	15.942	67.1708	97.2317	2.19982	4.4e-06	4.43e-05				ATP binding|metal ion binding	ATP-grasp fold|NA
Bcin01g04340	2756.16	2649.88	1805.7	12088.5	10288	2.19641	3.79e-21	2.95e-19	Bcmet16	3'-phosphoadenylsulfate reductase	sat, met3; sulfate adenylyltransferase [EC:2.7.7.4]	sulfate adenylyltransferase (ATP) activity|ATP binding|sulfate assimilation|adenylylsulfate kinase activity|sulfur amino acid metabolic process	PUA-like superfamily|P-loop containing nucleoside triphosphate hydrolase|Rossmann-like alpha/beta/alpha sandwich fold|Sulphate adenylyltransferase|Sulphate adenylyltransferase catalytic domain|Sulfate adenylyltransferase|ATP-sulfurylase PUA-like domain|Adenylyl-sulfate kinase
Bcin14g03030	404.841	274.697	325.216	1984.38	1123.47	2.19413	3.84e-13	1.26e-11		Hypothetical protein		NA	NA
Bcin13g05160	119.833	175.409	121.159	702.447	585.158	2.19311	1.65e-16	8.14e-15		Conserved fungal small protein of unknown function
Bcin02g04500	17.2732	35.3024	14.8792	97.9099	110.491	2.19303	1.92e-05	0.000165649		BTB/POZ domain protein		protein binding	BTB/POZ domain|SKP1/BTB/POZ domain superfamily
Bcin03g08070	74.4907	59.5727	78.6471	296.007	360.641	2.19242	1.82e-15	7.91e-14				catalytic activity	Serine aminopeptidase, S33|Alpha/Beta hydrolase fold|Alpha/beta hydrolase fold-1|Epoxide hydrolase-like
Bcin02g01350	2683.82	2852.87	1220.09	12668	7870.46	2.16523	6.83e-09	1.25e-07		WLM domain-containing protein		NA	WLM domain|Ubiquitin-like domain superfamily
Bcin04g04270	216.995	237.188	159.42	880.051	977.62	2.16193	1.71e-19	1.13e-17				NA	Essential protein Yae1, N-terminal
Bcin08g04920	23.7507	29.7864	10.628	110.433	83.0889	2.1548	7.14e-05	0.00053178		Zn(2)-C6 fungal-type DNA-binding domain		DNA-binding transcription factor activity RNA polymerase II-specific|transcription DNA-templated|nucleus|metal ion binding|regulation of transcription DNA-templated|nucleic acid binding|DNA binding|zinc ion binding	Zn(2)-C6 fungal-type DNA-binding domain|Transcription factor domain, fungi|NA|NA|Zinc finger C2H2-type
Bcin09g06320	9.71618	20.9608	9.56519	53.5089	67.1782	2.15189	0.000353475	0.00214124		Botrytis-specific protein of unknown function		NA	NA
Bcin05g04960	4.3183	4.4128	8.50239	34.1546	17.6785	2.14948	0.0113263	0.0397259		Nitrilase [EC:3.5.5.1]	E3.5.5.1; nitrilase [EC:3.5.5.1]	nitrogen compound metabolic process|hydrolase activity acting on carbon-nitrogen (but not peptide) bonds	Carbon-nitrogen hydrolase|Nitrilase/cyanide hydratase, conserved site
Bcin15g05160	12.9549	13.2384	5.31399	50.0935	44.1962	2.14454	0.000984166	0.00518494			ubiX, bsdB, PAD1; flavin prenyltransferase [EC:2.5.1.129]	catalytic activity	Flavin prenyltransferase UbiX-like|Flavoprotein
Bcin03g05830	8.6366	14.3416	13.8164	42.124	67.1782	2.14069	0.000318526	0.00195392		SGNH hydrolase, lipase/esterase family protein	PAFAH1B2_3; platelet-activating factor acetylhydrolase IB subunit beta/gamma [EC:3.1.1.47]	NA	SGNH hydrolase-type esterase domain
Bcin13g02460	64.7745	88.2559	74.3959	461.087	214.794	2.1358	7.59e-08	1.15e-06		Hypothetical protein		oxidoreductase activity acting on CH-OH group of donors|oxidation-reduction process|catalytic activity|flavin adenine dinucleotide binding	FAD-binding domain, PCMH-type|FAD-binding, type PCMH, subdomain 2
Bcin11g00870	138.186	170.996	156.231	735.463	646.149	2.13476	4.33e-24	4.6e-22		RING-type domain-containing protein		zinc ion binding|protein binding	Zinc finger, RING/FYVE/PHD-type|Zinc finger, RING-type
Bcin05g06220	9.71618	4.4128	14.8792	47.8165	38.0087	2.12896	0.00245213	0.0111829	Bcpks15	polyketide synthase		metabolic process|phosphopantetheine binding|catalytic activity|hydrolase activity acting on ester bonds|transferase activity|biosynthetic process	Polyketide product template domain|Alpha/Beta hydrolase fold|Polyketide synthase, dehydratase domain|Beta-ketoacyl synthase, C-terminal|Polyketide synthase, beta-ketoacyl synthase domain|Polyketide synthase, acyl transferase domain|Acyl transferase/acyl hydrolase/lysophospholipase|Polyketide synthase, phosphopantetheine-binding domain|Phosphopantetheine binding ACP domain|Beta-ketoacyl synthase, …
Bcin05g02100	164.095	231.672	78.6471	741.155	645.265	2.10817	3.72e-07	4.88e-06				NA	Alpha/Beta hydrolase fold|Alpha/beta hydrolase fold-1
Bcin06g05220	101.48	137.9	87.1495	440.595	506.489	2.10104	7.5e-14	2.69e-12		Hypothetical protein		oxidation-reduction process	NAD(P)-binding domain|Alcohol dehydrogenase, C-terminal|Alcohol dehydrogenase, N-terminal|GroES-like superfamily
Bcin10g01840	138.186	166.583	112.657	558.997	650.568	2.09951	1.18e-16	5.98e-15		AB hydrolase-1 domain-containing protein	EPHX2; soluble epoxide hydrolase / lipid-phosphate phosphatase [EC:3.3.2.10 3.1.3.76]	catalytic activity	Alpha/Beta hydrolase fold|Alpha/beta hydrolase fold-1|Epoxide hydrolase-like
Bcin02g03270	427.512	482.098	361.352	1782.87	1897.79	2.09815	8.84e-28	1.23e-25		Pyridoxal phosphate-dependent transferase containg protein		pyridoxal phosphate binding|catalytic activity|biosynthetic process	Aminotransferase, class I/classII|Pyridoxal phosphate-dependent transferase domain 1|Pyridoxal phosphate-dependent transferase, major domain|Pyridoxal phosphate-dependent transferase
Bcin04g00990	7.55703	13.2384	11.6908	43.2625	50.3837	2.09525	0.000492841	0.00285316		FAD-binding domain|FAD/NAD(P)-binding domain containing protein		oxidation-reduction process|oxidoreductase activity|FAD binding	FAD-binding domain|FAD/NAD(P)-binding domain
Bcin07g05710	132.788	162.17	81.8355	741.155	348.266	2.09421	5.68e-07	7.12e-06		Mitochondrial chaperone BCS1	BCS1; mitochondrial chaperone BCS1	ATP binding|mitochondrial respiratory chain complex III assembly	AAA+ ATPase domain|BCS1, N-terminal|ATPase, AAA-type, conserved site|P-loop containing nucleoside triphosphate hydrolase|ATPase, AAA-type, core
Bcin01g11220	968.379	592.418	621.737	2834.83	3430.51	2.08459	2.1e-15	9.07e-14		glucan endo-1,3-beta-D-glucosidase [EC:3.2.1.39]	EGLC; glucan endo-1,3-beta-D-glucosidase [EC:3.2.1.39]	hydrolase activity hydrolyzing O-glycosyl compounds|carbohydrate metabolic process	NA|Glycoside hydrolase family 17|Glycoside hydrolase superfamily
Bcin04g02680	41.0239	31.9928	27.6328	149.142	139.66	2.08441	1.61e-08	2.76e-07		MFS domain-containing protein		integral component of membrane|transmembrane transport	Major facilitator superfamily domain|Major facilitator superfamily
Bcin15g00320	1244.75	668.538	926.761	3283.4	4795.29	2.07224	2.55e-12	7.49e-11		Hypothetical protein		heme binding|oxygen binding	Globin/Protoglobin
Bcin15g02550	37.7851	62.8823	35.0724	173.05	209.49	2.06051	8.65e-08	1.3e-06		HSP20-like chaperone	HSP20; HSP20 family protein	NA	HSP20-like chaperone|Alpha crystallin/Hsp20 domain
Bcin13g02110	238.586	305.586	190.241	1003.01	1069.55	2.06042	1.71e-16	8.37e-15				oxidoreductase activity	NAD(P)-binding domain|Short-chain dehydrogenase/reductase, conserved site|Short-chain dehydrogenase/reductase SDR
Bcin04g02650	100.4	98.1847	82.8983	455.395	335.007	2.05285	7.63e-14	2.72e-12		FAD_binding_3 domain-containing protein		oxidation-reduction process|oxidoreductase activity|FAD binding	FAD-binding domain|FAD/NAD(P)-binding domain
Bcin12g06010	26.9894	35.3024	19.1304	132.065	96.3477	2.05092	5.22e-06	5.17e-05		Fungal transcription factor		NA	Fungal transcription factor
Bcin04g04740	9.71618	6.61919	4.2512	28.4622	29.1695	2.04896	0.00701985	0.0268287				NA	NA
Bcin16g00330	65.8541	63.9855	60.5795	300.561	231.588	2.04596	1.5e-12	4.52e-11		DLH domain-containing protein		hydrolase activity	Alpha/Beta hydrolase fold|Dienelactone hydrolase
Bcin11g03340	25.9098	50.7471	18.0676	141.172	122.865	2.04228	6.04e-05	0.000457371		Botrytis-specific protein of unknown function
Bcin15g03840	213.756	205.195	112.657	807.188	670.015	2.0365	2.47e-10	5.64e-09		conserved fungal protein of unknown function		NA	NA
Bcin01g11430	142.504	121.352	120.096	461.087	602.836	2.0359	7.29e-17	3.73e-15		2-dehydropantoate 2-reductase [EC:1.1.1.169]	panE, apbA; 2-dehydropantoate 2-reductase [EC:1.1.1.169]	oxidoreductase activity|2-dehydropantoate 2-reductase activity|cytoplasm|pantothenate biosynthetic process|NADP binding|oxidation-reduction process	Ketopantoate reductase, N-terminal domain|Ketopantoate reductase ApbA/PanE|6-phosphogluconate dehydrogenase, domain 2|NAD(P)-binding domain|Ketopantoate reductase, C-terminal domain|6-phosphogluconate dehydrogenase-like, C-terminal domain superfamily
Bcin06g06150	1141.11	1276.4	798.162	4898.91	3961.75	2.02526	2.6e-16	1.24e-14		conserved fungal protein of unknown function		NA	Wax synthase domain
Bcin02g03110	193.244	163.273	205.12	632.999	903.37	2.018	2.39e-16	1.15e-14		LCCL domain-containing protein		NA	LCCL domain
Bcin13g05420	392.965	329.856	347.535	1439.05	1491.18	2.01774	4.88e-33	9.39e-31		Sulf_transp domain-containing protein		NA	Sulphur transport domain
Bcin03g03280	225.631	233.878	138.164	733.186	899.835	2.01291	4.02e-12	1.16e-10				catalytic activity|FMN binding|oxidation-reduction process|oxidoreductase activity	Aldolase-type TIM barrel|Alpha-hydroxy acid dehydrogenase, FMN-dependent|FMN-dependent dehydrogenase
Bcin02g06250	803.204	516.297	553.718	2115.31	2992.97	2.01072	5.11e-14	1.87e-12		Tubulin-folding cofactor C domain containng protein	TBCC; tubulin-specific chaperone C	NA	C-CAP/cofactor C-like domain|CARP motif|Tubulin binding cofactor C-like domain

## Sheet: S6b_Exclusiv_KO_±DETA_DOWN_list
Table S6b. Exclusively down-regulated genes in the comparison non exposed ∆Bcfhg1 versus NO-exposed ∆Bcfhg1.
Gene.ID	KO4	KO5	KO6	KO7	KO9	log2FC	p-value	padj	Gene name	Description	KEGG.definition	GO.Definition	IPR_name
Bcin08g05780	1632.32	1762.91	0	0	0	-12.6123	0.00421547	0.017575		abhydrolase family protein, putative prolyl oligopeptidase	ERDH; putative ergosteryl-3beta-O-L-aspartate hydrolase	hydrolase activity|metabolic process	Alpha/Beta hydrolase fold|Alpha/beta hydrolase fold-3
Bcin02g03670	39.9443	27.58	41.4492	0	0	-7.6401	1.13e-06	1.32e-05		Acetoin dehydrogenase (diacetyl reductase)		oxidoreductase activity	NAD(P)-binding domain|Short-chain dehydrogenase/reductase, conserved site|Short-chain dehydrogenase/reductase SDR
Bcin05g05550	29.1485	13.2384	19.1304	0	0	-6.81714	4.95e-05	0.000385094
Bcin06g04540	10.7958	16.548	18.0676	0	0	-6.37618	0.000209603	0.0013734		O-methyltransferase		O-methyltransferase activity|methyltransferase activity	O-methyltransferase domain|O-methyltransferase COMT-type|S-adenosyl-L-methionine-dependent methyltransferase|ArsR-like helix-turn-helix domain
Bcin15g01880	18.3528	16.548	9.56519	0	0	-6.35041	0.000258685	0.00164016		conserved fungal protein of unknown function		protein binding	Ankyrin repeat|Ankyrin repeat-containing domain
Bcin05g01900	22.6711	13.2384	7.43959	0	0	-6.31533	0.000421478	0.00249097				NA	NA
Bcin14g05480	14.0345	14.3416	12.7536	0	0	-6.23558	0.000306012	0.00189196		O-methyltransferase		O-methyltransferase activity|methyltransferase activity	O-methyltransferase COMT-type|O-methyltransferase domain|S-adenosyl-L-methionine-dependent methyltransferase|ArsR-like helix-turn-helix domain
Bcin08g07090	19.4324	9.92879	9.56519	0	0	-6.15835	0.000567009	0.00322392		Hypothetical protein
Bcin06g05980	9.71618	11.032	18.0676	0	0	-6.14851	0.000514738	0.00296644		Hypothetical protein		NA	Egh16-like virulence factor
Bcin04g00470	17.2732	7.72239	12.7536	0	0	-6.11198	0.000641291	0.0035882		Pectate lyase (EC 4.2.2.2)	PLY; pectate lyase [EC:4.2.2.2]	extracellular region|pectate lyase activity	Pectin lyase fold|Pectate lyase PlyH/PlyE-like|Pectin lyase fold/virulence factor
Bcin15g03170	20.5119	11.032	4.2512	0	0	-6.04058	0.001472	0.00733766				O-methyltransferase activity|methyltransferase activity	O-methyltransferase domain|O-methyltransferase COMT-type|S-adenosyl-L-methionine-dependent methyltransferase|ArsR-like helix-turn-helix domain
Bcin09g00960	5.39788	16.548	13.8164	0	0	-6.0313	0.00105991	0.00553815		Major facilitator superfamily domain containing protein		integral component of membrane|transmembrane transport	Major facilitator superfamily domain|Major facilitator superfamily
Bcin08g03340	10.7958	8.82559	15.942	0	0	-6.02293	0.000766248	0.00417726				NA	NA
Bcin01g02140	0	25.3736	9.56519	0	0	-6.00026	0.0123433	0.0424982	MAT1-1-5
Bcin04g00050	12.9549	13.2384	7.43959	0	0	-5.94727	0.00101806	0.00534142				heme binding	Indoleamine 2,3-dioxygenase
Bcin11g01550	7.55703	11.032	11.6908	0	0	-5.79178	0.00155566	0.00770946		Histidine phosphatase/phosphoglycerate mutase family protein		NA	Histidine phosphatase superfamily|Histidine phosphatase superfamily, clade-1
Bcin02g07840	4.3183	6.61919	18.0676	0	0	-5.72406	0.00353946	0.0151568		Sclerotiniaceae-specific small protein of unknown function		NA	NA
Bcin04g04700	9.71618	4.4128	12.7536	0	0	-5.61891	0.00351277	0.0150829		Heterokaryon incompatibility protein		NA	Heterokaryon incompatibility
Bcin02g00002	6.47745	5.51599	14.8792	0	0	-5.61608	0.0036654	0.0156197
Bcin01g07390	5.39788	7.72239	10.628	0	0	-5.43993	0.00492476	0.0200153				NA	NA
Bcin02g08880	4.3183	5.51599	13.8164	0	0	-5.43084	0.0067045	0.0259434		integral membrane protein Pth11-like		NA	NA
Bcin01g07900	10.7958	3.3096	7.43959	0	0	-5.30296	0.0088541	0.0324162		Hypothetical protein
Bcin02g08710	38.8647	94.8751	48.8888	4.55395	0	-4.88324	6.67e-07	8.17e-06		Zn(2)-C6 fungal-type domain-containing protein		DNA-binding transcription factor activity RNA polymerase II-specific|nucleus|regulation of transcription DNA-templated|zinc ion binding	Fungal transcription factor|Zn(2)-C6 fungal-type DNA-binding domain
Bcin10g00040	180.289	251.529	174.299	15.9388	8.83924	-4.0782	4.25e-20	3.01e-18	Bcpks7	dimeric alpha-beta barrel protein		transferase activity|phosphopantetheine binding|metabolic process|catalytic activity	Polyketide synthase, beta-ketoacyl synthase domain|Condensation domain|Polyketide synthase, phosphopantetheine-binding domain|Acyl transferase|Ketoacyl-synthetase, C-terminal extension|Polyketide synthase, ketoreductase domain|AMP-dependent synthetase/ligase|Thiolase-like|Polyketide synthase, acyl transferase domain|Beta-ketoacyl synthase, active site|Phosphopantetheine binding ACP domain|Male st…
Bcin14g00260	38.8647	40.8184	28.6956	5.69244	0	-3.79047	9.48e-05	0.000679391		Major facilitator superfamily domain		integral component of membrane|transmembrane transport	Major facilitator superfamily domain|Major facilitator superfamily
Bcin07g03730	47.5013	22.064	14.8792	4.55395	0	-3.74203	0.00140539	0.00706789		Hypothetical protein		NA	NA
Bcin01g08330	57.2175	44.128	72.2703	4.55395	4.41962	-3.70942	4.17e-08	6.58e-07		Branched-chain amino acid aminotransferase [EC:2.6.1.42]	E2.6.1.42, ilvE; branched-chain amino acid aminotransferase [EC:2.6.1.42]	metabolic process|branched-chain-amino-acid transaminase activity|catalytic activity|branched-chain amino acid metabolic process	Branched-chain amino acid aminotransferase II|Aminotransferase class IV|Aminotransferase, class IV, conserved site
Bcin09g07130	29.1485	24.2704	21.256	4.55395	0	-3.577	0.000869068	0.00466786
Bcin04g00480	26.9894	9.92879	7.43959	0	2.65177	-3.41431	0.0139909	0.0472478				NA	NA
Bcin14g00610	52.8992	16.548	31.884	6.83093	0	-3.39502	0.00216146	0.0100903	Bcpg2	Endopolygalacturonase [EC:3.2.1.15]	E3.2.1.15; polygalacturonase [EC:3.2.1.15]	polygalacturonase activity|carbohydrate metabolic process	Glycoside hydrolase, family 28|Pectin lyase fold|Parallel beta-helix repeat|Pectin lyase fold/virulence factor
Bcin12g02450	989.97	1371.28	1111.69	85.3866	145.847	-3.3364	2.23e-32	3.91e-30	Bcbio2	Biotin synthase	bioB; biotin synthase [EC:2.8.1.6]	biotin synthase activity|iron-sulfur cluster binding|catalytic activity|biotin biosynthetic process	Radical SAM|Biotin and thiamin synthesis-associated domain|Aldolase-type TIM barrel|Elp3/MiaB/NifB|Biotin synthase/Biotin biosynthesis bifunctional protein BioAB
Bcin06g05200	638.029	703.841	948.017	91.079	64.5265	-3.31968	1.32e-32	2.35e-30		Hypothetical protein		acid phosphatase activity	Histidine phosphatase superfamily, clade-2|Histidine phosphatase superfamily
Bcin04g01400	656.382	688.396	715.264	62.6168	78.6693	-3.29179	1.13e-52	3.84e-50		Hypothetical protein		NA	NAD(P)-binding domain|Short-chain dehydrogenase/reductase SDR
Bcin13g05800	31.3077	38.612	53.1399	0	8.83924	-3.16566	0.000590436	0.00333849		Histidine phosphatase superfamily, clade-2		acid phosphatase activity	Histidine phosphatase superfamily, clade-2|Histidine phosphatase superfamily
Bcin04g01140	10.7958	17.6512	20.1932	0	3.5357	-3.12373	0.00899303	0.0328423
Bcin04g02780	10.7958	24.2704	12.7536	0	3.5357	-3.10683	0.0119472	0.0414754				NA	NA
Bcin02g04660	22.6711	27.58	20.1932	0	5.30354	-3.08336	0.00271009	0.0121283		Sclerotiniaceae-specific protein of unknown function
Bcin05g01260	100.4	93.7719	106.28	5.69244	19.4463	-2.97371	1.37e-08	2.37e-07				NA	NA
Bcin10g00380	200.801	505.265	264.637	30.7392	54.8033	-2.93286	5.94e-10	1.29e-08		Hypothetical protein		NA	NA
Bcin08g03560	18.3528	26.4768	14.8792	5.69244	0	-2.90228	0.0123456	0.0424982	Bcdtc3
Bcin09g03810	1382.94	1630.53	1537.87	217.451	203.303	-2.87151	7.3e-62	4.13e-59		DLH domain-containing protein		hydrolase activity	Alpha/Beta hydrolase fold|Dienelactone hydrolase
Bcin06g02230	112.276	173.202	88.2123	22.7698	12.3749	-2.86562	1.67e-08	2.86e-07
Bcin15g03620	2616.89	1639.35	2091.59	200.374	392.462	-2.85374	8.61e-19	5.25e-17	Bcgph1	glycogen phosphorylase required for mobilization of glycogen	PYG, glgP; glycogen phosphorylase [EC:2.4.1.1]	glycogen phosphorylase activity|14-alpha-oligoglucan phosphorylase activity|pyridoxal phosphate binding|carbohydrate metabolic process	Glycogen/starch/alpha-glucan phosphorylase|Glycosyl transferase, family 35
Bcin09g04240	23.7507	27.58	32.9468	4.55395	3.5357	-2.82777	0.000311093	0.00191409		glycerol kinase	glpK, GK; glycerol kinase [EC:2.7.1.30]	phosphotransferase activity alcohol group as acceptor|carbohydrate metabolic process|glycerol kinase activity|glycerol-3-phosphate metabolic process	Carbohydrate kinase, FGGY, conserved site|Carbohydrate kinase, FGGY|Carbohydrate kinase, FGGY, C-terminal|Carbohydrate kinase, FGGY, N-terminal|Glycerol kinase
Bcin02g04840	521.435	793.2	231.69	70.5862	81.321	-2.7868	4.67e-09	8.66e-08		phosphate:H+ symporter	PHO84; MFS transporter, PHS family, inorganic phosphate transporter	transmembrane transporter activity|transmembrane transport|phosphate ion transport|transporter activity|integral component of membrane|inorganic phosphate transmembrane transporter activity	Phosphate permease|Major facilitator superfamily domain|Major facilitator, sugar transporter-like|Sugar transporter, conserved site
Bcin11g04930	1228.56	950.957	1277.48	209.482	140.544	-2.74277	9.86e-28	1.34e-25	Bcmsc1	Stress response ish1, mitochondrial protein of unknown function, required for directing meiotic recombination events to homologous chromatids		NA	Putative stress-responsive protein
Bcin02g00280	1242.59	445.692	2135.16	177.604	207.722	-2.73897	0.00036372	0.00219546		FAD-binding PCMH-type domain-containing protein		oxidoreductase activity acting on CH-OH group of donors|oxidoreductase activity|oxidation-reduction process|catalytic activity|flavin adenine dinucleotide binding	Berberine/berberine-like|FAD-binding domain, PCMH-type|FAD-binding, type PCMH, subdomain 2|FAD linked oxidase, N-terminal
Bcin02g00470	603.483	754.588	633.428	74.0017	130.821	-2.70794	4.3e-21	3.32e-19		Hypothetical protein	SOU1; sorbose reductase [EC:1.1.1.289]	oxidoreductase activity	NAD(P)-binding domain|Short-chain dehydrogenase/reductase, conserved site|Short-chain dehydrogenase/reductase SDR
Bcin04g01390	172.732	108.113	119.033	22.7698	19.4463	-2.68562	2.33e-10	5.35e-09	Bcnrps5	non-ribosomal peptide synthase		metabolic process|catalytic activity	AMP-binding, conserved site|Amino acid adenylation domain|Phosphopantetheine binding ACP domain|NAD(P)-binding domain|Male sterility, NAD-binding|AMP-dependent synthetase/ligase
Bcin04g01430	2562.91	3073.51	2527.34	444.01	431.355	-2.65716	5.25e-54	1.98e-51		Hypothetical protein
Bcin09g06660	115.515	108.113	246.569	34.1546	16.7946	-2.64893	6.24e-07	7.7e-06		cytochrome P450		iron ion binding|oxidoreductase activity acting on paired donors with incorporation or reduction of molecular oxygen|oxidation-reduction process|monooxygenase activity|heme binding	Cytochrome P450, E-class, group IV|Cytochrome P450
Bcin11g04970	43.183	69.5015	76.5215	0	20.3303	-2.62407	0.00715634	0.0272278		AB hydrolase-1 domain-containing protein		catalytic activity	Alpha/Beta hydrolase fold|Alpha/beta hydrolase fold-1|Epoxide hydrolase-like
Bcin04g04920	9543.44	11043	10026.4	1789.7	1671.5	-2.58004	9e-75	7.06e-72	Bcnmt1	Thiamine synthase	THI5; pyrimidine precursor biosynthesis enzyme	NA	SsuA/THI5-like
Bcin08g05480	165.175	176.512	98.8403	23.9082	26.5177	-2.56173	2.23e-09	4.52e-08
Bcin11g00140	215.915	63.9855	171.111	35.2931	17.6785	-2.53386	1.83e-05	0.000158813
Bcin07g02260	259.098	234.981	516.52	68.3093	50.3837	-2.52377	1.27e-09	2.61e-08		conserved fungal protein of unknown function		NA	NA
Bcin06g05780	1066.62	1100.99	920.384	140.034	225.401	-2.50969	2.28e-23	2.28e-21		Peptidase A2 domain-containing protein		proteolysis|aspartic-type endopeptidase activity	Peptidase A2A, retrovirus, catalytic
Bcin02g01730	350.862	187.544	301.835	21.6313	78.6693	-2.49022	1.6e-06	1.8e-05		PKS_ER domain-containing protein		oxidation-reduction process|oxidoreductase activity	NAD(P)-binding domain|Polyketide synthase, enoylreductase domain|Alcohol dehydrogenase, N-terminal|GroES-like superfamily
Bcin13g03100	198.642	76.1207	75.4587	13.6619	28.2856	-2.48867	5.12e-05	0.000396392		Dihydroflavonol-4-reductase		obsolete coenzyme binding|catalytic activity	NAD(P)-binding domain|NAD-dependent epimerase/dehydratase
Bcin10g04710	345.464	485.407	360.289	74.0017	69.83	-2.48695	3.74e-19	2.35e-17		Hypothetical protein		NA	NA
Bcin06g03330	102.56	55.1599	38.2608	11.3849	12.3749	-2.48083	9.22e-05	0.00066268		Sclerotiniaceae-specific protein of unknown function		NA	NA
Bcin16g04600	25.9098	29.7864	19.1304	5.69244	3.5357	-2.47691	0.00200247	0.00948545		conserved fungal protein of unknown function		NA	NA
Bcin05g01780	24.8302	52.9535	28.6956	7.96941	5.30354	-2.45476	0.000906284	0.00484155				NA	NA
Bcin08g02080	5451.85	5157.45	4961.15	933.56	989.111	-2.45265	1.98e-73	1.44e-70				NA	Antibiotic biosynthesis monooxygenase domain|Dimeric alpha-beta barrel
Bcin12g02430	1272.82	1673.55	1880.09	294.868	302.302	-2.44773	1.45e-29	2.24e-27		Bifunctional dethiobiotin synthetase/adenosylmethionine-8-amino-7-oxononanoate aminotransferase	BIO3-BIO1; bifunctional dethiobiotin synthetase / adenosylmethionine---8-amino-7-oxononanoate aminotransferase [EC:6.3.3.3 2.6.1.62]	transaminase activity|pyridoxal phosphate binding|transport|catalytic activity|membrane|transporter activity	P-loop containing nucleoside triphosphate hydrolase|Major intrinsic protein, conserved site|Pyridoxal phosphate-dependent transferase domain 1|Pyridoxal phosphate-dependent transferase, major domain|Pyridoxal phosphate-dependent transferase|Aminotransferase class-III
Bcin04g04800	166.255	390.532	201.932	50.0935	44.1962	-2.44664	3.12e-08	5.05e-07	Bcbrn1	Tetrahydroxynaphtalene (THN) reductase	THNR; tetrahydroxynaphthalene reductase [EC:1.1.1.252]	oxidoreductase activity	NAD(P)-binding domain|Short-chain dehydrogenase/reductase, conserved site|Short-chain dehydrogenase/reductase SDR
Bcin16g02700	835.591	952.061	892.751	138.895	192.695	-2.4441	2.53e-30	4.03e-28		Hypothetical protein	ilvD; dihydroxy-acid dehydratase [EC:4.2.1.9]	branched-chain amino acid biosynthetic process|metabolic process|dihydroxy-acid dehydratase activity|catalytic activity	Dihydroxy-acid/6-phosphogluconate dehydratase, conserved site|Dihydroxy-acid dehydratase|Dihydroxy-acid/6-phosphogluconate dehydratase|Aconitase/3-isopropylmalate dehydratase, swivel
Bcin12g02440	330.35	334.269	401.738	69.4477	63.6425	-2.43911	1.11e-22	1.04e-20		Class II aminotransferase/8-amino-7-oxononanoate synthase	bioF; 8-amino-7-oxononanoate synthase [EC:2.3.1.47]	pyridoxal phosphate binding|catalytic activity|biosynthetic process	Aminotransferase, class I/classII|Pyridoxal phosphate-dependent transferase domain 1|Pyridoxal phosphate-dependent transferase, major domain|Pyridoxal phosphate-dependent transferase
Bcin11g04710	3164.23	3710.06	2713.33	541.92	677.97	-2.40994	1.62e-30	2.62e-28		Aldo_ket_red domain-containing protein	GCY1; glycerol 2-dehydrogenase (NADP+) [EC:1.1.1.156]	oxidation-reduction process|oxidoreductase activity	Aldo/keto reductase|Aldo/keto reductase, conserved site|NADP-dependent oxidoreductase domain
Bcin03g09200	61.5358	58.4695	44.6376	17.0773	4.41962	-2.40924	0.000258912	0.00164058		conserved fungal protein of unknown function		NA	NA
Bcin12g03250	172.732	734.73	1131.88	151.419	107.839	-2.40325	0.00814099	0.0301738				magnesium ion binding|zinc ion binding|holo-[acyl-carrier-protein] synthase activity	Zinc finger, RanBP2-type|4'-phosphopantetheinyl transferase domain
Bcin14g05550	128.469	150.035	107.343	31.8777	18.5624	-2.38841	8.23e-09	1.49e-07				NA	NA
Bcin03g01130	564.618	725.905	701.447	99.0484	157.339	-2.38547	4.13e-19	2.58e-17		Aldedh domain-containing proteine	ALDH; aldehyde dehydrogenase (NAD+) [EC:1.2.1.3]	oxidoreductase activity acting on the aldehyde or oxo group of donors NAD or NADP as acceptor|metabolic process|oxidation-reduction process|oxidoreductase activity	Aldehyde dehydrogenase, C-terminal|Aldehyde dehydrogenase domain|Aldehyde dehydrogenase, glutamic acid active site|Aldehyde dehydrogenase, N-terminal|Aldehyde/histidinol dehydrogenase
Bcin04g00740	102.56	83.8431	90.3379	11.3849	23.866	-2.38393	3.02e-07	4.09e-06		ANK_REP_REGION domain-containing protein		protein binding	Ankyrin repeat|Ankyrin repeat-containing domain|Heterokaryon incompatibility
Bcin04g05120	2066.31	2023.27	1561.25	383.67	353.57	-2.37558	1.86e-31	3.11e-29		Hypothetical protein		protein binding	Ankyrin repeat|Ankyrin repeat-containing domain|P-loop containing nucleoside triphosphate hydrolase|NACHT nucleoside triphosphatase
Bcin12g02980	597.005	830.709	394.298	94.4945	144.08	-2.36807	1.33e-10	3.15e-09		Hypothetical protein		NA	NA
Bcin01g08670	152.22	183.131	88.2123	27.3237	28.2856	-2.36646	1.59e-07	2.24e-06		Conserved fungal protein of unknown function
Bcin08g01450	88.5252	157.757	182.801	25.0467	30.9373	-2.36534	1.16e-07	1.71e-06		Fe2OG dioxygenase domain-containing protein		oxidation-reduction process|oxidoreductase activity	Oxoglutarate/iron-dependent dioxygenase|Non-haem dioxygenase N-terminal domain|Isopenicillin N synthase-like
Bcin04g00880	55.0583	36.4056	56.3283	6.83093	12.3749	-2.35665	8.67e-05	0.000629732
Bcin06g04840	116.594	137.9	97.7775	25.0467	22.0981	-2.3422	3.53e-09	6.77e-08		CAZY GH3 family protein	bglX; beta-glucosidase [EC:3.2.1.21]	hydrolase activity hydrolyzing O-glycosyl compounds|carbohydrate metabolic process	Fibronectin type III-like domain|Glycoside hydrolase, family 3, N-terminal|Glycoside hydrolase family 3 C-terminal domain|Glycoside hydrolase superfamily
Bcin05g01550	9979.59	11817.5	8870.12	1763.52	2359.19	-2.33131	5.86e-29	8.65e-27			XR; D-xylose reductase [EC:1.1.1.307]	oxidation-reduction process|oxidoreductase activity	Aldo/keto reductase|Aldo/keto reductase, conserved site|NADP-dependent oxidoreductase domain
Bcin01g10310	5143.1	5821.58	3799.51	1156.7	837.076	-2.32591	1.82e-20	1.32e-18	Bcgdb1	Glycogen debranching enzyme [EC:2.4.1.25 3.2.1.33]	AGL; glycogen debranching enzyme [EC:2.4.1.25 3.2.1.33]	4-alpha-glucanotransferase activity|catalytic activity|glycogen biosynthetic process|carbohydrate metabolic process|amylo-alpha-16-glucosidase activity	Six-hairpin glycosidase superfamily|Glycogen debranching enzyme, central domain|Glycogen debranching enzyme, metazoa|NA|Glycogen debranching enzyme, glucanotransferase domain|Eukaryotic glycogen debranching enzyme, N-terminal domain|Glycogen debranching enzyme, C-terminal|Glycoside hydrolase superfamily
Bcin12g03480	15455.2	15956.7	15111.9	3291.37	3007.11	-2.32018	2.35e-75	2.17e-72			CHO2; phosphatidylethanolamine N-methyltransferase [EC:2.1.1.17]	phosphatidylethanolamine N-methyltransferase activity|phospholipid metabolic process	Phospholipid methyltransferase|Phosphatidylethanolamine N-methyltransferase, fungi
Bcin13g04290	142.504	93.7719	228.502	33.0161	30.0534	-2.31437	7.2e-07	8.76e-06				nucleic acid binding|metal ion binding	NA|NA|Zinc finger C2H2-type
Bcin04g01410	5369.81	5224.75	5717.86	944.945	1276.39	-2.31013	6.04e-39	1.31e-36		Hypothetical protein		NA	NA
Bcin14g02440	1203.73	1855.58	1108.5	373.424	209.49	-2.2764	7.11e-12	2.01e-10		HAD-superfamily hydrolase, subfamily IIA		NA	HAD superfamily|HAD-superfamily hydrolase, subfamily IIA, CECR5|HAD-superfamily hydrolase, subfamily IIA
Bcin14g03450	50.74	58.4695	48.8888	6.83093	15.0267	-2.26247	7e-05	0.000522981		Major facilitator superfamily domain-containing protein		transmembrane transport|membrane|NA|integral component of membrane|transmembrane transporter activity	Major facilitator superfamily domain|Major facilitator, sugar transporter-like|Sugar/inositol transporter
Bcin14g01850	707.122	776.652	488.888	169.635	110.491	-2.2575	2.82e-13	9.39e-12				NA	Collagen triple helix repeat
Bcin07g03280	187.846	215.124	229.565	25.0467	63.6425	-2.25276	4e-08	6.32e-07		Lipase_GDSL domain-containing protein		hydrolase activity acting on ester bonds	SGNH hydrolase-type esterase domain|GDSL lipase/esterase
Bcin08g02390	910.082	1048.04	1161.64	222.005	220.981	-2.25004	8.46e-33	1.57e-30		peptidase S28 family protein		proteolysis|serine-type peptidase activity	Alpha/Beta hydrolase fold|Peptidase S28
Bcin01g10500	1264.18	1116.44	1016.04	146.865	336.775	-2.24517	2.79e-11	7.31e-10				NA	Cyanovirin-N
Bcin06g05560	3213.9	1758.5	2028.88	492.965	506.489	-2.24485	2.51e-15	1.07e-13		Hypothetical protein
Bcin08g06640	136.026	61.7791	34.0096	21.6313	12.3749	-2.21879	0.00149747	0.00745006	Bchfm1	meiosis specific DNA helicase, involved in conversion of double-stranded breaks to later recombination intermediates and in crossover control	HFM1, MER3; ATP-dependent DNA helicase HFM1/MER3 [EC:3.6.4.12]	ATP binding|nucleic acid binding	Helicase superfamily 1/2, ATP-binding domain|DEAD/DEAH box helicase domain|P-loop containing nucleoside triphosphate hydrolase|Sec63 domain|Helicase, C-terminal
Bcin16g04520	248.302	318.824	229.565	70.5862	45.9641	-2.21848	1.14e-11	3.15e-10				NA	Aspartic peptidase domain superfamily
Bcin10g00720	80.9681	73.9143	74.3959	15.9388	17.6785	-2.20094	4.71e-07	6.05e-06		Hypothetical protein	IAL; isopenicillin-N N-acyltransferase like protein	NA	Peptidase C45
Bcin09g02140	56.1379	80.5335	44.6376	13.6619	13.2589	-2.18929	5.98e-05	0.000453559		Hypothetical protein
Bcin02g02150	158.698	185.337	146.666	31.8777	40.6605	-2.18569	6.27e-11	1.55e-09		Aminotranferase 5 domain-containing protein		catalytic activity	Pyridoxal phosphate-dependent transferase domain 1|Pyridoxal phosphate-dependent transferase, major domain|Pyridoxal phosphate-dependent transferase|Aminotransferase class V domain
Bcin15g02090	2452.79	2867.21	2495.45	483.857	681.506	-2.17932	1.62e-26	2.06e-24			GBE1, glgB; 1,4-alpha-glucan branching enzyme [EC:2.4.1.18]	cation binding|catalytic activity|glycogen biosynthetic process|carbohydrate metabolic process|hydrolase activity hydrolyzing O-glycosyl compounds|14-alpha-glucan branching enzyme activity	Alpha-amylase/branching enzyme, C-terminal all beta|Glycosyl hydrolase, family 13, catalytic domain|1,4-alpha-glucan-branching enzyme, GlgB|Immunoglobulin-like fold|NA|Glycoside hydrolase, family 13, N-terminal|Immunoglobulin E-set|Glycosyl hydrolase, all-beta|Glycoside hydrolase superfamily
Bcin05g01720	23.7507	38.612	24.4444	6.83093	6.18747	-2.17671	0.00258413	0.0116658				ADP binding	Alpha/Beta hydrolase fold|P-loop containing nucleoside triphosphate hydrolase|Domain of unknown function DUF676, lipase-like|NB-ARC
Bcin01g10630	125.231	194.163	70.1447	42.124	16.7946	-2.17553	0.00020207	0.00133089				NA	NA
Bcin08g03150	858.262	768.93	962.896	108.156	279.32	-2.17106	3.48e-09	6.7e-08		Hypothetical protein	DAK, TKFC; triose/dihydroxyacetone kinase / FAD-AMP lyase (cyclizing) [EC:2.7.1.28 2.7.1.29 4.6.1.15]	ATP binding|glycerol metabolic process|glycerone kinase activity	DhaL domain|DhaK domain|Dihydroxyacetone kinase
Bcin01g03070	163.016	174.305	123.285	35.2931	34.473	-2.16017	1.04e-09	2.18e-08		Protein HRI1		NA	Protein Hri1
Bcin05g07670	957.583	1087.75	762.027	133.203	291.695	-2.15757	3.84e-10	8.5e-09		PKS_ER domain-containing protein		zinc ion binding|oxidation-reduction process|oxidoreductase activity	NAD(P)-binding domain|Alcohol dehydrogenase, zinc-type, conserved site|Polyketide synthase, enoylreductase domain|Alcohol dehydrogenase, C-terminal|GroES-like superfamily|Alcohol dehydrogenase, N-terminal
Bcin06g04140	178.13	95.9783	359.226	62.6168	33.5891	-2.15202	0.000153443	0.00104215		Major facilitator superfamily domain|Major facilitator, sugar transporter-like		transmembrane transport|membrane|transporter activity|NA|integral component of membrane|transmembrane transporter activity	Major facilitator superfamily domain|Major facilitator, sugar transporter-like|Sugar transporter, conserved site|Sugar/inositol transporter
Bcin01g00100	18.3528	34.1992	25.5072	5.69244	6.18747	-2.14732	0.00466263	0.0191177	BcBoA10	putative botcinic acid (BoA) biosynthetic gene, thioesterase domain		hydrolase activity acting on ester bonds|biosynthetic process	Alpha/Beta hydrolase fold|Thioesterase
Bcin11g03150	238.586	290.141	262.511	30.7392	89.2763	-2.14425	6.04e-07	7.52e-06			SUGCT; succinate---hydroxymethylglutarate CoA-transferase [EC:2.8.3.13]	catalytic activity	CoA-transferase family III|CoA-transferase family III domain superfamily
Bcin10g02370	167.334	176.512	174.299	33.0161	45.9641	-2.13753	1.12e-11	3.1e-10		Hypothetical protein		NA	NA
Bcin03g00540	249.382	229.465	254.009	60.3398	53.0354	-2.13173	6.94e-16	3.18e-14		Aamy domain-containing protein	AMY, amyA, malS; alpha-amylase [EC:3.2.1.1]	catalytic activity|hydrolase activity hydrolyzing O-glycosyl compounds|calcium ion binding|carbohydrate metabolic process	NA|Glycosyl hydrolase, family 13, catalytic domain|Glycosyl hydrolase, all-beta|Alpha-amylase, thermostable|Glycoside hydrolase superfamily
Bcin03g01040	2920.25	2515.29	2034.2	693.339	465.828	-2.12572	5.1e-17	2.62e-15		Glutamate decarboxylase (EC 4.1.1.15)	E4.1.1.15, gadB, gadA, GAD; glutamate decarboxylase [EC:4.1.1.15]	carboxy-lyase activity|pyridoxal phosphate binding|carboxylic acid metabolic process|glutamate metabolic process|glutamate decarboxylase activity|catalytic activity	Pyridoxal phosphate-dependent transferase, major domain|Glutamate decarboxylase|Pyridoxal phosphate-dependent transferase domain 1|Pyridoxal phosphate-dependent decarboxylase|Pyridoxal phosphate-dependent transferase
Bcin06g05790	383.249	554.909	400.675	67.1708	140.544	-2.11734	4.35e-09	8.16e-08		Hypothetical protein		NA	NA
Bcin06g00330	1146.51	1503.66	1784.44	296.007	396.882	-2.10935	2.58e-17	1.38e-15		Peptidase S53 domain-containing protein	TPP1, CLN2; tripeptidyl-peptidase I [EC:3.4.14.9]	serine-type endopeptidase activity|proteolysis|serine-type peptidase activity	Peptidase S53, activation domain|Peptidase S8/S53 domain|Sedolisin domain|Peptidase S8, subtilisin, Ser-active site|NA
Bcin06g05580	2572.63	3865.61	2357.29	860.697	542.729	-2.08485	2.42e-12	7.14e-11		Hypothetical protein		NA	NA
Bcin06g02760	1030.99	1102.1	1132.94	199.235	326.168	-2.06665	1.65e-17	9.03e-16				NA	NIPSNAP|Dimeric alpha-beta barrel
Bcin10g00670	381.09	411.493	438.936	101.325	98.1156	-2.06181	1.43e-21	1.17e-19		Cytochrome P450, E-class, group I		iron ion binding|oxidoreductase activity acting on paired donors with incorporation or reduction of molecular oxygen|oxidation-reduction process|heme binding	Cytochrome P450|Cytochrome P450, conserved site|Cytochrome P450, E-class, group I
Bcin06g02530	3229.01	4178.92	3341.44	606.814	1134.96	-2.06096	3.64e-13	1.2e-11		DUF2235 domain-containing protein		NA	Domain of unknown function DUF2235
Bcin15g03880	23.7507	17.6512	24.4444	4.55395	6.18747	-2.03835	0.00897971	0.0328054				NA	NA
Bcin15g03330	361.658	432.454	434.685	79.6941	123.749	-2.02101	8.82e-14	3.11e-12	Bclcc6	Laccase		copper ion binding|oxidation-reduction process|oxidoreductase activity	Cupredoxin|Multicopper oxidase, type 2|Multicopper oxidase, copper-binding site|Multicopper oxidase, type 1|Multicopper oxidases, conserved site|Multicopper oxidase, type 3
Bcin12g00690	1625.84	1109.82	749.273	362.039	220.981	-2.01922	3.49e-08	5.58e-07	Bcnrps2	Non-ribosomal peptide synthase	SIDC; ferricrocin synthase	metabolic process|catalytic activity|phosphopantetheine binding	AMP-binding, conserved site|Condensation domain|Polyketide synthase, phosphopantetheine-binding domain|Phosphopantetheine binding ACP domain|Amino acid adenylation domain|Phosphopantetheine attachment site|AMP-dependent synthetase/ligase
Bcin05g08250	23.7507	31.9928	47.826	11.3849	6.18747	-2.01056	0.00390865	0.0164936		Hypothetical protein
Bcin01g09450	2421.49	3637.25	3571	680.816	933.424	-2.00989	3.42e-16	1.62e-14	Bclgdl1	L-galactonate dehydratase	GAAB, LGD1; L-galactonate dehydratase [EC:4.2.1.146]	cellular amino acid catabolic process	Mandelate racemase/muconate lactonizing enzyme, conserved site|Mandelate racemase/muconate lactonizing enzyme, C-terminal|Enolase C-terminal domain-like|Enolase-like, N-terminal
Bcin03g03530	16.1936	22.064	22.3188	6.83093	3.5357	-2.00588	0.0148062	0.0493814		Zn(2)-C6 fungal-type DNA-binding domain		nucleus|DNA-binding transcription factor activity RNA polymerase II-specific|regulation of transcription DNA-templated|zinc ion binding	Zn(2)-C6 fungal-type DNA-binding domain
