# Supplementary material for: Nitric Oxide Metabolism Affects Germination in Botrytis cinerea and Is Connected to Nitrate Assimilation
Source: J Fungi (Basel). 2022 Jul 1;8(7):699. doi: 10.3390/jof8070699 (PMC9324006; doi:10.3390/jof8070699)
Supplement: Supplementary file 1 [file jof-08-00699-s001.zip › Final revised versions 2022.06.23/Table S7. DEGs common in the comparison of non-exposed and NO exposed BO5.10 strain and in the comparison of non-exposed and. NO exposed ∆Bcfhg1 strain.xlsx]

## Sheet: File info
File information
Panel S7a	Expression data for up-regulated genes common to the comparisons non exposed ∆Bcfhg1 (KO4, KO5, KO6) versus NO-exposed ∆Bcfhg1 (KO7, KO9) and non exposed B05.10 (WT4, WT5, WT6) versus NO-exposed B05.10 (WT7, WT8, WT9)
Panel S7b	Expression data for down-regulated genes common to the comparisons non exposed ∆Bcfhg1 (KO4, KO5, KO6) versus NO-exposed ∆Bcfhg1 (KO7, KO9) and non exposed B05.10 (WT4, WT5, WT6) versus NO-exposed B05.10 (WT7, WT8, WT9)
Columns in panels S7a and S7b	Description
A (Gene.ID)	gene IDs of differentially expressed genes common to the comparisons non exposed ∆Bcfhg1 versus NO-exposed ∆Bcfhg1 and non exposed B05.10 versus NO-exposed B05.10.
B - D (KO4, KO5, KO6)	normalized counts data using Deseq2 for samples KO4, KO5 and KO6.
E - F (KO7, KO9)	normalized counts data using Deseq2 for samples KO7 and KO9.
G - I (WT4, WT5, WT6)	normalized counts data using Deseq2 for samples WT4, WT5 and WT6.
J - L (WT7, WT8, WT9)	normalized counts data using Deseq2 for samples WT7, WT8 and WT9.
M (log2FC)	log2 fold change of the ratio between the normalized counts data of samples KO7 and KO9 and the normalized counts data of samples KO4, KO5 and KO6.
N (p-value)	p-value
O (padj)	p-value corrected for Benjamini and Hochberg method by default in Deseq2.
P (log2FC2)	log2 fold change of the ratio between the normalized counts data of samples WT7, WT8 and WT9 and the normalized counts data of samples WT4, WT5 and WT6.
Q (p-value2)	p-value
R (padj2)	p-value corrected for Benjamini and Hochberg method by default in Deseq2.
S (Gene name)	gene symbol in manually annotated Botrytis cinerea genome
T - W (Description, KEGG.definition, GO.Definition, IPR.name)	functional description of gene product or protein domains from literature and KEGG, GO, IPR and BotPortal databases

## Sheet: S7a_Common_UP_list
Table S7a. Up-regulated genes common to the comparisons non exposed ∆Bcfhg1 versus NO-exposed ∆Bcfhg1 and non exposed B05.10 versus NO-exposed B05.10.
												KO_±DETA			WT_±DETA
Gene.ID	KO4	KO5	KO6	KO7	KO9	WT4	WT5	WT6	WT7	WT8	WT9	log2FC	p-value	padj	log2FC2	p-value2	padj2	Gene name	Description	KEGG.definition	GO.Definition	IPR_name
Bcin11g06310	0	0	0	1377.57	1383.34	0	0	0	106.871	173.732	275.159	12.7404	1.53e-26	1.98e-24	9.90348	1.68e-15	1.76e-13		NmrA-like domain containing protein		NA	NAD(P)-binding domain|NmrA-like domain
Bcin15g00040	0	4.4128	0	288.037	396.882	9.13392	0	4.69563	101.436	82.5939	314.355	7.8452	1.5e-05	0.000133419	5.15959	1.48e-05	0.000155185		Major facilitator superfamily domain containing protein		integral component of membrane|transmembrane transport	Major facilitator superfamily domain|Major facilitator superfamily
Bcin08g04910	10.7958	13.2384	0	927.867	1042.15	11.1637	11.3862	10.5652	252.686	415.817	375.502	6.91409	2.39e-06	2.58e-05	4.96446	1.13e-41	1.09e-38		NmrA domain-containing protein		NA	NAD(P)-binding domain|NmrA-like domain
Bcin05g04580	136.026	139.003	61.6423	15316.1	11438.9	129.905	93.936	63.391	2782.26	5133.16	4716.9	6.87477	2.04e-94	4.15e-91	5.44437	1.97e-85	4.77e-82	Bccat6	catalase [EC:1.11.1.6]	katE, CAT, catB, srpA; catalase [EC:1.11.1.6]	heme binding|oxidation-reduction process|response to oxidative stress|catalase activity	Catalase superfamily|Catalase, mono-functional, haem-containing|Catalase active site|Catalase core domain|Catalase immune-responsive domain|Catalase, mono-functional, haem-containing, clades 1 and 3
Bcin14g05020	47.5013	35.3024	47.826	4947.87	5269.96	52.7738	39.8516	46.9563	1748.87	3079.71	4165.01	6.85335	1.21e-237	1.23e-233	5.99794	2.75e-90	1.33e-86		RmlC-like cupin domain superfamily		NA	RmlC-like cupin domain superfamily|Cupin 2, conserved barrel|RmlC-like jelly roll fold
Bcin10g01470	499.843	768.93	131.787	33561.5	33664.3	544.991	471.578	327.52	3838.28	8364.76	10821.4	6.14288	7.41e-13	2.32e-11	4.08553	1.61e-39	1.42e-36				oxidation-reduction process|oxidoreductase activity	NAD(P)-binding domain|GroES-like superfamily|Polyketide synthase, enoylreductase domain|Alcohol dehydrogenase, C-terminal|Alcohol dehydrogenase, N-terminal
Bcin14g01350	0	4.4128	9.56519	260.714	265.177	2.02976	3.79539	15.2608	12.6796	38.9235	51.7393	5.79652	5.8e-23	5.57e-21	2.30854	0.00426089	0.0195557				NA	START-like domain superfamily|Polyketide cyclase/dehydrase
Bcin13g03870	95.0026	76.1207	110.531	5094.73	4439.07	91.3392	129.043	92.7386	433.822	852.52	885.839	5.64627	6.17e-168	2.1e-164	2.78027	1.67e-21	3.59e-19		Hypothetical protein	copA, ctpA, ATP7; P-type Cu+ transporter [EC:7.2.2.8]	nucleotide binding|integral component of membrane|metal ion transport|metal ion binding	P-type ATPase|P-type ATPase, cytoplasmic domain N|Heavy metal-associated domain, HMA|P-type ATPase, phosphorylation site|P-type ATPase, A domain superfamily|HAD superfamily
Bcin13g05380	7.55703	22.064	20.1932	855.004	705.371	37.5506	7.59078	26.9999	318.8	434.804	772.954	5.53651	7.77e-53	2.73e-50	4.39231	1.69e-10	6.46e-09				FMN binding|oxidoreductase activity|oxidation-reduction process|catalytic activity	Aldolase-type TIM barrel|NADH:flavin oxidoreductase/NADH oxidase, N-terminal
Bcin02g06160	5.39788	23.1672	0	446.287	347.382	13.1934	9.48848	12.913	50.7182	77.8471	150.514	5.35401	0.00228893	0.0105779	2.96256	7.95e-09	1.98e-07		AB hydrolase-1 domain-containing protein		NA	Alpha/Beta hydrolase fold|Alpha/beta hydrolase fold-1
Bcin12g06180	439.387	408.184	222.125	9642.99	14416.8	448.577	344.432	288.781	4508.49	8307.8	9298.96	5.05218	3.03e-56	1.34e-53	4.34116	3.72e-62	6.62e-59		Cyanide hydratase	E4.2.1.66; cyanide hydratase [EC:4.2.1.66]	nitrogen compound metabolic process|hydrolase activity acting on carbon-nitrogen (but not peptide) bonds	Carbon-nitrogen hydrolase|Nitrilase/cyanide hydratase, conserved site
Bcin05g08390	50.74	73.9143	35.0724	1541.51	1798.79	85.2499	116.708	69.2605	424.765	637.017	740.029	4.95118	8.88e-62	4.76e-59	2.71409	4.25e-23	1.08e-20		PKS_ER domain-containing protein		oxidation-reduction process|oxidoreductase activity	NAD(P)-binding domain|Polyketide synthase, enoylreductase domain|Alcohol dehydrogenase, C-terminal|Alcohol dehydrogenase, N-terminal|GroES-like superfamily
Bcin13g03590	166.255	201.885	133.913	4798.73	5369.84	192.827	175.537	149.086	860.399	1145.87	1679.18	4.90435	8.6e-117	2.19e-113	2.81691	1.43e-29	8.15e-27		short chain dehydrogenase/ reductase		NA	NAD(P)-binding domain|Short-chain dehydrogenase/reductase SDR
Bcin15g00050	9.71618	5.51599	4.2512	153.696	228.936	4.05952	4.74424	11.7391	69.7376	104.429	234.395	4.86135	6.15e-20	4.26e-18	4.32747	1.07e-13	7.93e-12			AYT1, TRI101; trichothecene 3-O-acetyltransferase [EC:2.3.1.-]	transferase activity transferring acyl groups other than amino-acyl groups	Transferase|Chloramphenicol acetyltransferase-like domain superfamily
Bcin15g05690	0	5.51599	0	50.0935	51.2676	7.10416	4.74424	8.21735	19.0193	31.3287	38.4125	4.77625	2.56e-05	0.000212698	2.14507	0.00089351	0.00542832		Short-chain dehydrogenase/reductase SDR		NA	NAD(P)-binding domain|Short-chain dehydrogenase/reductase SDR
Bcin07g02980	2818.77	3605.25	616.423	70264	58279.8	3425.22	2251.62	1176.25	8294.24	16442.8	14409.4	4.74841	6.47e-08	9.91e-07	2.50497	3.89e-07	6.37e-06		NADPH dehydrogenase	E1.6.99.1; NADPH2 dehydrogenase [EC:1.6.99.1]	FMN binding|oxidoreductase activity|oxidation-reduction process|catalytic activity	Aldolase-type TIM barrel|NADH:flavin oxidoreductase/NADH oxidase, N-terminal
Bcin07g00560	36.7056	35.3024	21.256	761.648	816.746	52.7738	16.1304	23.4781	148.532	265.819	350.416	4.64667	3.81e-59	1.85e-56	3.03749	2.46e-12	1.33e-10		Oxidored_FMN domain-containing protein	E1.6.99.1; NADPH2 dehydrogenase [EC:1.6.99.1]	catalytic activity|FMN binding|oxidation-reduction process|oxidoreductase activity	NADH:flavin oxidoreductase/NADH oxidase, N-terminal|Aldolase-type TIM barrel
Bcin10g00430	409.159	362.952	363.477	10194	8924.1	364.342	564.565	328.694	1373.92	2565.16	3627.24	4.63833	5.63e-191	2.87e-187	2.57404	1.11e-16	1.43e-14		AB hydrolase-1 domain-containing protein		NA	Alpha/Beta hydrolase fold|Alpha/beta hydrolase fold-1
Bcin07g00090	25.9098	28.6832	5.31399	490.688	493.23	22.3274	21.8235	16.4347	67.0205	138.606	166.977	4.60076	3.33e-20	2.39e-18	2.60418	1.36e-09	4.11e-08				NA	NAD(P)-binding domain
Bcin03g08170	755.703	856.082	471.883	15838.6	16870.6	876.857	917.536	539.997	1803.21	3168.95	4908.96	4.53451	7.29e-66	4.95e-63	2.06708	2.44e-11	1.09e-09		Epimerase domain-containing protein		obsolete coenzyme binding|catalytic activity	NAD(P)-binding domain|NAD-dependent epimerase/dehydratase
Bcin08g04600	694.167	961.989	257.197	14858.4	15185.8	785.517	815.061	373.302	2650.93	3875.27	6254.18	4.53202	1.85e-11	4.88e-10	2.67955	4.04e-17	5.76e-15		DSBA domain-containing protein		protein disulfide oxidoreductase activity	DSBA-like thioredoxin domain|Thioredoxin-like fold
Bcin01g05050	14.0345	12.1352	11.6908	273.237	289.043	28.4166	15.1816	29.3477	134.041	110.125	208.525	4.45788	1.03e-32	1.88e-30	2.62773	1.23e-11	5.85e-10		Botrytis-specific protein of unknown function
Bcin12g01090	26.9894	15.4448	25.5072	489.55	515.328	29.4315	33.2097	17.6086	60.6808	137.656	189.711	4.45005	1.07e-45	3.22e-43	2.25464	8.46e-07	1.26e-05				NA	NA
Bcin15g05700	397.284	339.785	80.7727	5271.2	5419.34	298.375	288.45	117.391	1629.32	2390.48	2295.34	4.26621	1.39e-07	2e-06	3.15061	2.33e-26	9.4e-24		Carboxylic ester hydrolase (EC 3.1.1.-)		NA	Alpha/Beta hydrolase fold|Carboxylesterase type B, active site|Carboxylesterase, type B
Bcin01g11530	63.6949	40.8184	44.6376	954.053	971.433	57.8482	49.3401	29.3477	288.007	470.88	636.55	4.25443	1.73e-62	1.04e-59	3.33381	3.33e-23	8.71e-21				oxidation-reduction process|oxidoreductase activity	NAD(P)-binding domain|GroES-like superfamily|Polyketide synthase, enoylreductase domain|Alcohol dehydrogenase, C-terminal
Bcin02g04380	143.584	121.352	127.536	1805.64	2942.58	141.068	130.941	201.912	468.238	729.104	1494.17	4.16106	6.55e-57	3.03e-54	2.49098	2e-12	1.1e-10		FAD_binding_3 domain-containing protein	E1.14.13.1; salicylate hydroxylase [EC:1.14.13.1]	oxidation-reduction process|oxidoreductase activity|FAD binding	FAD-binding domain|FAD/NAD(P)-binding domain
Bcin04g06610	14.0345	16.548	18.0676	278.929	308.49	22.3274	16.1304	11.7391	65.2092	61.7081	95.6393	4.15971	2.74e-32	4.73e-30	2.12803	9.91e-07	1.44e-05				magnesium ion binding|viral genome replication|ATPase activity|host cell cytoplasm	Rotavirus A/C, non-structural protein 5
Bcin01g11480	9.71618	6.61919	0	94.4945	102.535	12.1786	0	10.5652	18.1137	37.9742	40.7643	4.15566	1.15e-07	1.69e-06	2.09528	0.0115121	0.0429772		NADPH-cytochrome P450 reductase [EC:1.14.14.1 1.6.2.4]	cypD_E, CYP102A, CYP505; cytochrome P450 / NADPH-cytochrome P450 reductase [EC:1.14.14.1 1.6.2.4]	NADPH-hemoprotein reductase activity|FMN binding|iron ion binding|aromatase activity|oxidoreductase activity|oxidoreductase activity acting on paired donors with incorporation or reduction of molecular oxygen|heme binding|oxidation-reduction process	Flavoprotein-like superfamily|NADPH-cytochrome p450 reductase, FAD-binding, alpha-helical domain superfamily|Sulfite reductase [NADPH] flavoprotein alpha-component-like, FAD-binding|FAD-binding domain, ferredoxin reductase-type|Cytochrome P450, E-class, group I|Bifunctional cytochrome P450/NADPH--cytochrome P450 reductase|Oxidoreductase FAD/NAD(P)-binding|Cytochrome P450, conserved site|Flavodoxi…
Bcin06g06670	2.15915	2.2064	0	28.4622	23.866	0	0	0	16.3023	20.8858	87.0161	4.15195	0.000276291	0.00173559	7.73864	4.52e-08	9.47e-07
Bcin14g01490	52.8992	7.72239	7.43959	342.685	453.453	26.3869	11.3862	19.9564	95.0967	171.833	232.827	4.10608	1.74e-08	2.96e-07	3.10726	7.9e-13	4.84e-11				NA	NA
Bcin03g00700	354.101	454.518	195.555	5135.72	6391.66	378.55	389.977	358.042	1105.84	1952.82	2451.35	4.08203	1.24e-34	2.47e-32	2.27686	6.21e-19	1.09e-16				NA	NAD(P)-binding domain|NmrA-like domain
Bcin14g01070	21.5915	46.3344	25.5072	372.285	678.854	42.625	19.9258	34.0433	140.381	225.946	238.314	4.05768	1.01e-21	8.36e-20	2.63962	1.32e-13	9.64e-12		PKS_ER domain-containing protein	SORD, gutB; L-iditol 2-dehydrogenase [EC:1.1.1.14]	oxidation-reduction process|oxidoreductase activity	NAD(P)-binding domain|Polyketide synthase, enoylreductase domain|Alcohol dehydrogenase, N-terminal|Alcohol dehydrogenase, C-terminal|GroES-like superfamily
Bcin10g03040	133.867	190.853	163.671	2618.52	2604.04	177.604	167.946	302.868	567.863	721.51	1676.82	3.98438	2.65e-90	4.51e-87	2.17753	1.85e-09	5.29e-08		Hypothetical protein		NA	Nucleotide-diphospho-sugar transferases|Capsular polysaccharide synthesis protein
Bcin08g03130	5.39788	5.51599	4.2512	50.0935	111.374	0	0	0	34.416	25.6326	42.3322	3.98094	1.03e-08	1.84e-07	7.46173	1.76e-08	4.15e-07		Tetrapeptide transporter		transmembrane transport	Oligopeptide transporter, OPT superfamily|Tetrapeptide transporter, OPT1/isp4
Bcin05g07510	92.8435	163.273	144.541	1111.16	2739.28	99.4583	679.375	78.6518	3946.06	4751.52	7893.38	3.82955	6.38e-22	5.56e-20	4.25663	1.35e-05	0.00014267		Methyltransf_25 domain-containing protein		NA	S-adenosyl-L-methionine-dependent methyltransferase
Bcin06g00024	74.4907	90.4623	51.0144	999.592	993.531	86.2648	106.271	70.4344	259.025	464.234	500.93	3.77066	6.08e-44	1.72e-41	2.20343	9.45e-14	7.04e-12		Lactamase_B domain-containing protein		NA	Metallo-beta-lactamase
Bcin09g01150	4.3183	7.72239	7.43959	96.7714	75.1336	6.08928	0	0	29.8875	39.8729	70.5536	3.70646	2.51e-10	5.72e-09	4.49234	5.22e-07	8.28e-06		CAZY CBM1 family protein		hydrolase activity hydrolyzing O-glycosyl compounds|cellulose binding|carbohydrate metabolic process|extracellular region	Cellulose-binding domain, fungal
Bcin11g06380	65.8541	59.5727	57.3911	860.697	731.889	65.9672	69.2659	64.5649	177.514	264.87	374.718	3.68736	4.03e-56	1.71e-53	2.01815	5.11e-11	2.16e-09				NA	NA
Bcin08g00110	10.7958	16.548	7.43959	157.111	137.008	15.2232	13.2839	15.2608	48.0012	49.3664	82.3125	3.64641	2.01e-14	7.71e-13	2.02724	1.2e-05	0.000129209		Ahydrolase family protein		catalytic activity	Serine aminopeptidase, S33|Alpha/Beta hydrolase fold|Epoxide hydrolase-like
Bcin07g04100	0	9.92879	7.43959	55.7859	85.7406	6.08928	11.3862	5.86953	19.0193	62.6574	43.1161	3.59652	4.57e-05	0.000360765	2.39736	0.000221669	0.0016389		O-methyltransferase		O-methyltransferase activity|methyltransferase activity	O-methyltransferase domain|O-methyltransferase COMT-type|S-adenosyl-L-methionine-dependent methyltransferase|ArsR-like helix-turn-helix domain
Bcin06g01560	18.3528	18.7544	34.0096	227.698	348.266	43.6398	72.1125	25.826	489.975	618.979	1115.53	3.58458	2.77e-18	1.6e-16	3.94806	2.42e-27	1.17e-24				NA	NA
Bcin08g00930	25.9098	26.4768	46.7632	374.562	421.632	24.3571	32.2608	51.6519	66.1149	89.2393	324.546	3.57153	3.26e-26	3.95e-24	2.13366	9.21e-05	0.000766128				oxidoreductase activity	NAD(P)-binding domain|Short-chain dehydrogenase/reductase, conserved site|Short-chain dehydrogenase/reductase SDR
Bcin01g11030	20.5119	18.7544	14.8792	199.235	228.052	16.2381	23.7212	29.3477	69.7376	89.2393	198.334	3.54629	1.9e-21	1.5e-19	2.35556	4.58e-07	7.4e-06		3-hydroxyacyl-CoA dehydrogenase		fatty acid metabolic process|oxidation-reduction process|oxidoreductase activity|3-hydroxyacyl-CoA dehydrogenase activity	3-hydroxyacyl-CoA dehydrogenase, C-terminal|Six-bladed beta-propeller, TolB-like|6-phosphogluconate dehydrogenase, domain 2|LDLR class B repeat|3-hydroxyacyl-CoA dehydrogenase, NAD binding|NAD(P)-binding domain|6-phosphogluconate dehydrogenase-like, C-terminal domain superfamily
Bcin04g00060	10.7958	16.548	4.2512	117.264	110.491	12.1786	4.74424	11.7391	18.1137	41.7716	80.7447	3.41555	2.44e-09	4.88e-08	2.29253	0.000600618	0.00384681				NA	Protein of unknown function DUF541
Bcin12g05960	153.3	166.583	145.603	1580.22	1677.69	90.3243	111.964	98.6082	350.499	330.375	1431.45	3.37239	2.31e-82	3.37e-79	2.7901	6.26e-05	0.000552893				NA	Domain of unknown function DUF202
Bcin05g05450	47.5013	52.9535	51.0144	414.409	523.283	58.8631	70.2148	38.7389	214.647	224.048	293.189	3.19645	7.04e-33	1.33e-30	2.10283	2.52e-13	1.77e-11			fabG, OAR1; 3-oxoacyl-[acyl-carrier protein] reductase [EC:1.1.1.100]	NA	NAD(P)-binding domain|Short-chain dehydrogenase/reductase SDR
Bcin01g05190	62.6154	59.5727	66.9563	553.305	599.301	67.997	57.8797	46.9563	326.952	509.803	555.022	3.17281	2.63e-43	7.24e-41	2.99375	1.73e-27	8.79e-25		Hypothetical protein		NA	HPP
Bcin01g03520	4.3183	0	12.7536	53.5089	44.1962	0	0	7.04344	14.4909	10.4429	30.5732	3.08564	0.00263829	0.0118735	3.02883	0.00966138	0.0374243	BcSTC5	Sesquiterpen cyclase		NA	Isoprenoid synthase domain superfamily
Bcin05g08230	0	4.4128	18.0676	76.2787	41.5444	11.1637	0	0	35.3216	25.6326	52.5232	2.96413	0.00723443	0.0274633	3.3191	0.00058572	0.00376885		Probable endo-beta-1,4-glucanase; CAZY GH61 family protein, copper-dependent lytic polysaccharide monooxygenase	E1.14.99.54; lytic cellulose monooxygenase (C1-hydroxylating) [EC:1.14.99.54]	NA	Glycoside hydrolase, family 61
Bcin07g00040	47.5013	81.6367	55.2655	313.084	490.578	58.8631	41.7493	37.565	161.212	208.858	232.043	2.68971	4.79e-14	1.77e-12	2.1082	1.2e-12	6.83e-11		Phosphoinositide-specific phospholipase C-like phosphodiesterase superfamily
Bcin13g03090	10.7958	4.4128	9.56519	45.5395	61.8747	9.13392	9.48848	4.69563	21.7364	24.6832	50.9554	2.68178	3.84e-05	0.000308246	2.03723	0.00164685	0.00893952		AB hydrolase-1 domain-containing protein		catalytic activity	Alpha/Beta hydrolase fold|Alpha/beta hydrolase fold-1|Epoxide hydrolase-like
Bcin01g09270	77.7294	46.3344	91.4007	308.53	597.533	66.9821	239.11	65.7388	306.121	413.919	938.363	2.63892	7.13e-11	1.75e-09	2.13772	0.00535527	0.0234875		Hypothetical protein		NA	PQ-loop repeat
Bcin09g04940	414.557	479.891	484.636	1910.38	3688.62	415.086	709.738	443.737	1325.01	1688.9	3415.58	2.58631	3.29e-19	2.1e-17	2.0176	2.41e-10	8.82e-09				FMN binding|oxidation-reduction process|oxidoreductase activity	FMN-binding split barrel
Bcin03g08640	116.594	144.519	147.729	477.026	1140.26	121.786	435.521	58.6953	1145.69	1384.16	2371.38	2.54948	1.32e-11	3.57e-10	2.97474	0.00043386	0.00291366		Amidase [EC:3.5.1.4]	E3.5.1.4, amiE; amidase [EC:3.5.1.4]	NA	Amidase signature domain|Amidase, conserved site
Bcin05g04570	177.05	175.409	95.6519	990.484	759.291	192.827	121.453	107.999	960.024	1338.59	1552.18	2.52759	4.59e-15	1.88e-13	3.17477	2.29e-35	1.71e-32			betA, CHDH; choline dehydrogenase [EC:1.1.99.1]	oxidoreductase activity acting on CH-OH group of donors|oxidation-reduction process|oxidoreductase activity|flavin adenine dinucleotide binding	Glucose-methanol-choline oxidoreductase, N-terminal|Glucose-methanol-choline oxidoreductase|Glucose-methanol-choline oxidoreductase, C-terminal|FAD/NAD(P)-binding domain
Bcin13g02320	21.5915	27.58	62.7051	236.805	182.972	45.6696	18.977	7.04344	138.569	93.9861	154.434	2.4768	4.64e-07	5.98e-06	2.40874	1.87e-06	2.5e-05		CBM1 domain-containing protein	XEG; xyloglucan-specific endo-beta-1,4-glucanase [EC:3.2.1.151]	cellulose binding|cellulase activity|extracellular region|carbohydrate metabolic process|polysaccharide catabolic process|hydrolase activity hydrolyzing O-glycosyl compounds	Concanavalin A-like lectin/glucanase domain superfamily|Glycoside hydrolase family 11/12|Cellulose-binding domain, fungal|Glycoside hydrolase family 12
Bcin11g04160	37.7851	29.7864	18.0676	120.68	191.812	14.2083	40.8005	26.9999	85.1342	92.0874	305.732	2.43215	1.4e-07	2e-06	2.53653	1.77e-06	2.39e-05		Hypothetical protein		NA	NA
Bcin01g10850	15.1141	13.2384	17.0048	94.4945	58.339	17.253	13.2839	5.86953	73.3603	52.2145	45.4679	2.31424	9.03e-06	8.5e-05	2.20216	1.61e-05	0.000167278				NA	NA
Bcin03g05710	99.3209	59.5727	105.217	407.579	369.48	129.905	111.964	104.478	393.972	618.979	384.125	2.12227	7.48e-12	2.11e-10	2.00086	5.16e-15	4.99e-13	Bccda1	Chitin deacetylase		catalytic activity|chitin binding|hydrolase activity acting on carbon-nitrogen (but not peptide) bonds|carbohydrate metabolic process	Chitin-binding, type 1|NodB homology domain|Chitin-binding, type 1, conserved site|Glycoside hydrolase/deacetylase, beta/alpha-barrel

## Sheet: S7b_Common_DOWN_list
Table S7b. Down-regulated genes common to the comparisons non exposed ∆Bcfhg1 versus NO-exposed ∆Bcfhg1 and non exposed B05.10 versus NO-exposed B05.10.
												KO_±DETA			WT_±DETA
Gene.ID	KO4	KO5	KO6	KO7	KO9	WT4	WT5	WT6	WT7	WT8	WT9	log2FC	p-value	padj	log2FC2	p-value2	padj2	Gene name	Description	KEGG.definition	GO.Definition	IPR_name
Bcin10g00010	43.183	84.9463	97.7775	0	0	25.372	52.1866	49.3041	4.52842	0	3.13571	-8.68964	1.84e-08	3.13e-07	-4.04654	1.11e-07	2.07e-06
Bcin16g00990	15.1141	15.4448	12.7536	0	0	24.3571	40.8005	41.0867	12.6796	8.54419	4.70357	-6.31052	0.000235924	0.00151662	-2.05942	0.000553721	0.0035964				NA	NA
Bcin09g05970	4.3183	7.72239	15.942	0	0	9.13392	37.9539	8.21735	0	3.79742	4.70357	-5.67357	0.00353385	0.0151542	-2.70833	0.0101269	0.0389318				NA	NA
Bcin08g02150	792.408	1388.93	1181.83	36.4316	37.1248	762.175	1045.63	1111.69	35.3216	43.6703	39.1964	-4.94852	9.31e-54	3.39e-51	-4.64171	7.88e-86	2.54e-82		Hypothetical protein		integral component of membrane
Bcin10g00030	675.814	1230.07	792.848	39.8471	33.5891	574.422	762.874	801.778	62.4921	51.2652	34.4929	-4.64081	3.19e-41	7.73e-39	-3.87175	4.26e-52	5.89e-49		EthD domain-containing protein		NA	EthD domain|Dimeric alpha-beta barrel
Bcin12g02040	405.92	628.823	393.236	22.7698	28.2856	375.506	1427.07	272.346	38.0387	52.2145	50.9554	-4.23392	5.89e-32	1e-29	-3.89061	2.01e-07	3.54e-06	Bcap8	Aspartyl proteinase	CTSD; cathepsin D [EC:3.4.23.5]	proteolysis|aspartic-type endopeptidase activity	Aspartic peptidase, active site|Peptidase family A1 domain|Pepsin-like domain|Aspartic peptidase A1 family|Aspartic peptidase domain superfamily
Bcin16g02590	132.788	152.241	137.101	10.2464	8.83924	134.979	152.765	173.738	57.058	33.2274	22.7339	-3.9115	2.44e-18	1.43e-16	-2.04965	1.23e-08	2.97e-07		Botrytis-specific protein of unknown function
Bcin05g06500	58.2971	51.8503	42.512	7.96941	0	29.4315	56.9309	50.478	0	4.74677	7.05536	-3.78411	2.32e-05	0.000195569	-3.52693	1.07e-06	1.54e-05		Hypothetical protein		NA	Phytanoyl-CoA dioxygenase
Bcin07g02270	120.912	278.006	316.714	29.6007	6.18747	107.577	144.225	228.912	16.3023	6.64548	13.3268	-3.77876	1.91e-09	3.9e-08	-3.73696	6.21e-18	9.7e-16		Hypothetical protein		NA	NA
Bcin04g00780	79.8886	151.138	105.217	6.83093	9.72317	127.875	108.169	118.565	6.33978	18.9871	8.62322	-3.76249	9.18e-12	2.56e-10	-3.40915	1.77e-15	1.83e-13		MARVEL domain-containing protein		membrane	Marvel domain
Bcin10g00020	28.069	46.3344	35.0724	0	5.30354	15.2232	30.3631	25.826	3.62273	9.49355	4.70357	-3.70526	6.85e-05	0.000512616	-2.0234	0.00417579	0.0192113		Major facilitator superfamily domain containing protein		integral component of membrane|transmembrane transport	Major facilitator superfamily domain|Major facilitator superfamily
Bcin05g04870	4249.21	6299.27	5234.28	199.235	730.121	4390.37	10558.8	6322.66	1444.56	1231.31	2031.16	-3.52108	1.63e-15	7.15e-14	-2.19344	1.38e-14	1.26e-12				succinate dehydrogenase activity|oxidation-reduction process|oxidoreductase activity	Flavocytochrome c|Succinate dehydrogenase/fumarate reductase flavoprotein, catalytic domain superfamily|FAD-dependent oxidoreductase 2, FAD binding domain|Cytochrome b5-like heme/steroid binding domain|FAD/NAD(P)-binding domain
Bcin02g02000	42.1034	57.3663	58.4539	2.27698	7.95532	42.625	42.6982	37.565	9.05683	4.74677	9.40714	-3.32762	1.2e-06	1.39e-05	-2.41196	7.91e-06	9.02e-05		Glycoside hydrolase, family 43		hydrolase activity hydrolyzing O-glycosyl compounds|carbohydrate metabolic process	Glycosyl hydrolase, five-bladed beta-propellor domain superfamily|Glycoside hydrolase, family 43
Bcin12g03520	148.981	323.237	282.705	26.1852	25.6338	95.3987	135.685	172.564	17.208	36.0755	28.2214	-3.29889	2.31e-14	8.81e-13	-2.3199	1.4e-09	4.19e-08		Quinoprotein glucose dehydrogenase		NA	Six-bladed beta-propeller, TolB-like
Bcin06g03730	31.3077	65.0887	37.198	0	8.83924	61.9077	54.0843	46.9563	9.96251	18.0377	10.975	-3.2907	0.000492716	0.00285316	-2.0833	8.18e-06	9.29e-05		Botrytis-specific small secreted peptide of unknown function		NA	NA
Bcin18g00020	232.109	295.657	242.318	27.3237	30.9373	252.705	317.864	260.607	32.6046	35.1261	51.7393	-3.1544	3.3e-23	3.26e-21	-2.80668	7.61e-25	2.38e-22		Oxidored_FMN domain-containing protein		catalytic activity|FMN binding|oxidation-reduction process|oxidoreductase activity	NADH:flavin oxidoreductase/NADH oxidase, N-terminal|Aldolase-type TIM barrel
Bcin04g04450	291.485	364.056	244.444	47.8165	22.0981	246.616	412.749	214.825	23.5478	26.5819	32.1411	-3.14165	1.28e-15	5.61e-14	-3.42176	5.52e-25	1.84e-22		Hydroxymethylglutaryl-CoA synthase [EC:2.3.3.10]	E2.3.3.10; hydroxymethylglutaryl-CoA synthase [EC:2.3.3.10]	hydroxymethylglutaryl-CoA synthase activity|isoprenoid biosynthetic process|metabolic process|catalytic activity	Hydroxymethylglutaryl-coenzyme A synthase C-terminal domain|Hydroxymethylglutaryl-coenzyme A synthase, N-terminal|Thiolase-like|Hydroxymethylglutaryl-CoA synthase, eukaryotic
Bcin15g03320	292.565	417.009	123.285	30.7392	35.357	191.812	900.457	154.956	73.3603	97.7835	61.1464	-3.09352	2.55e-09	5.06e-08	-2.4369	0.00282353	0.0139791		Acid phosphatase		hydrolase activity acting on ester bonds	Phosphoesterase
Bcin14g04260	265.575	721.492	365.603	64.8938	56.5711	462.785	483.913	582.258	112.305	88.29	79.1768	-2.9151	4.74e-11	1.2e-09	-2.46638	9.85e-30	5.96e-27	Bcgas2			NA	Egh16-like virulence factor
Bcin11g05460	29.1485	15.4448	36.1352	4.55395	3.5357	20.2976	29.4143	25.826	0	0	0	-2.76331	0.00117772	0.00606165	-7.30121	8.95e-08	1.71e-06		Hypothetical protein		integral component of membrane
Bcin14g01380	2268.19	1061.28	940.577	266.406	172.365	2615.35	1490.64	1218.52	521.673	415.817	398.236	-2.72244	2.25e-11	5.93e-10	-2.00856	2.34e-14	2.01e-12	Bcaif1	AIF-like oxidoreductase		oxidoreductase activity|oxidation-reduction process|cell redox homeostasis|flavin adenine dinucleotide binding|2 iron 2 sulfur cluster binding	FAD/NAD-linked reductase, dimerisation domain superfamily|Pyridine nucleotide-disulphide oxidoreductase, dimerisation domain|Rieske [2Fe-2S] iron-sulphur domain|FAD/NAD(P)-binding domain
Bcin02g00160	36144.2	37829.8	32465.3	5250.7	5671.26	48285	57409.1	42570.6	11638.9	10438.2	11486.9	-2.72055	2.35e-80	2.66e-77	-2.15776	2.87e-48	3.09e-45		Hypothetical protein		NA	Protein of unknown function DUF3759
Bcin12g05820	32.3873	31.9928	51.0144	4.55395	7.95532	24.3571	33.2097	43.4346	0	8.54419	5.4875	-2.61511	0.000152186	0.00103513	-2.85723	0.000238975	0.00174923				NA	NA
Bcin01g00260	56.1379	110.32	159.42	19.3543	16.7946	76.116	74.959	133.825	25.3591	15.1897	21.95	-2.60637	2.56e-06	2.74e-05	-2.19886	8.64e-08	1.66e-06		FAD-binding PCMH-type domain-containing protein		oxidoreductase activity|catalytic activity|flavin adenine dinucleotide binding|oxidoreductase activity acting on CH-OH group of donors|oxidation-reduction process	Vanillyl-alcohol oxidase, C-terminal subdomain 2|FAD linked oxidase, N-terminal|FAD-binding, type PCMH, subdomain 2|FAD-binding domain, PCMH-type|FAD-binding, type PCMH, subdomain 1|FAD-linked oxidase, C-terminal|Cytokinin dehydrogenase, C-terminal domain superfamily|FAD-linked oxidase-like, C-terminal
Bcin07g02370	2878.15	1066.79	1739.8	225.421	440.194	1231.05	2401.53	2043.77	390.349	276.262	515.041	-2.53	2.48e-09	4.93e-08	-2.2816	4.36e-17	6.12e-15		DJ-1_PfpI domain-containing protein		NA	Class I glutamine amidotransferase-like|DJ-1/PfpI
Bcin07g04770	119.833	378.397	148.792	42.124	34.473	125.845	405.158	341.607	13.5852	18.0377	64.2822	-2.51817	3.72e-06	3.82e-05	-3.20262	8.12e-05	0.00068587		PA14 (fungal adhesin) domain-containing protein		NA	PA14 domain|GLEYA adhesin domain
Bcin02g06390	50.74	56.2631	47.826	10.2464	8.83924	70.0267	71.1636	102.13	19.925	2.84806	18.8143	-2.4623	7.3e-06	7.01e-05	-2.55734	1.92e-06	2.55e-05
Bcin13g01020	519.276	344.198	474.008	140.034	30.9373	838.291	519.02	554.084	186.571	53.1639	97.9911	-2.40815	5.21e-06	5.16e-05	-2.51936	2.96e-12	1.57e-10		Hypothetical protein		NA	NA
Bcin04g05020	69.0928	113.629	64.8307	17.0773	15.0267	96.4136	126.197	113.869	19.0193	23.7339	17.2464	-2.38739	2.46e-06	2.64e-05	-2.50673	9.26e-13	5.57e-11		Fasciclin-like protein		NA	FAS1 domain
Bcin13g05760	69.0928	122.455	188.115	13.6619	35.357	78.1458	607.263	78.6518	28.9819	20.8858	58.7947	-2.36926	4.59e-05	0.000361475	-2.83344	0.00597579	0.0255382		Cutinase (EC 3.1.1.74)	E3.1.1.74; cutinase [EC:3.1.1.74]	hydrolase activity|metabolic process|cutinase activity|extracellular region	Cutinase/acetylxylan esterase|Alpha/Beta hydrolase fold|Cutinase, monofunctional
Bcin17g00040	88.5252	100.391	129.661	21.6313	21.2142	51.7589	139.481	89.2169	16.3023	18.0377	26.6536	-2.32852	1.47e-08	2.54e-07	-2.21282	1.4e-06	1.94e-05				NA	Alpha/Beta hydrolase fold|Alpha/beta hydrolase fold-1
Bcin16g04610	229.95	210.711	117.971	48.955	33.5891	208.05	218.235	159.651	53.4353	31.3287	31.3571	-2.2039	2.1e-07	2.93e-06	-2.35441	3.05e-14	2.53e-12		conserved fungal protein of unknown function		membrane	Marvel domain
Bcin01g10740	128.469	60.6759	97.7775	25.0467	19.4463	50.744	54.0843	71.6083	8.15115	11.3923	17.2464	-2.13082	1.65e-05	0.000145205	-2.26375	1.73e-06	2.34e-05		Hypothetical protein. RING finger and RRM1 RNA binding domain-containing protein		metal ion binding	Zinc finger, RING/FYVE/PHD-type|IBR domain|Zinc finger, CCCH-type
Bcin09g05960	51.8196	59.5727	69.0819	10.2464	18.5624	30.4464	166.997	37.565	17.208	18.0377	18.0304	-2.06116	6.63e-05	0.000498138	-2.15966	0.000525268	0.00344627		Acyl_transf_3 domain-containing protein		transferase activity transferring acyl groups other than amino-acyl groups	Acyltransferase 3
Bcin12g05810	1195.09	1284.12	1496.42	359.762	296.999	974.285	968.774	1399.3	269.894	250.63	282.998	-2.03358	1.66e-26	2.08e-24	-2.07016	4.8e-26	1.79e-23		FAD/NAD(P)-binding domain containing protein		oxidation-reduction process|oxidoreductase activity	FAD/NAD(P)-binding domain
Bcin13g05720	820.477	240.497	262.511	122.957	98.1156	455.681	529.457	311.085	76.9831	90.1887	77.6089	-2.02197	0.000146785	0.00100578	-2.42021	1.25e-21	2.82e-19	Bcprd1	Bcprd1		heme binding|peroxidase activity|oxidation-reduction process	Dimeric alpha-beta barrel|Dyp-type peroxidase
